# Supplementary material for: N′-[(E)-(5-Bromo-2-hydroxy­phen­yl)(phen­yl)methyl­idene]-4-chloro­benzo­hydrazide
Source: Acta Crystallogr Sect E Struct Rep Online. 2009 Jul 22;65(Pt 8):o1944. doi: 10.1107/S1600536809027949 (PMC2977427; doi:10.1107/S1600536809027949)
Supplement: Supplementary file 2 [file e-65-o1944-Isup2.hkl]

# 
# h,k,l, Fc-squared, Fo-squared, sigma(Fo-squared) and status flag 
# 
data_I
_shelx_title ' 1 in P-1' 
_shelx_refln_list_code          4 
_shelx_F_calc_maximum      185.75 
_exptl_crystal_F_000       432.00 
_reflns_d_resolution_high  0.8394 
 
loop_ 
 _symmetry_equiv_pos_as_xyz 
 'x, y, z' 
 '-x, -y, -z' 
 
_cell_length_a     7.3664 
_cell_length_b    10.6894 
_cell_length_c    12.3029 
_cell_angle_alpha  71.976 
_cell_angle_beta   82.228 
_cell_angle_gamma  85.466 
 
_shelx_F_squared_multiplier     1.000 
 
loop_ 
 _refln_index_h 
 _refln_index_k 
 _refln_index_l 
 _refln_F_squared_calc 
 _refln_F_squared_meas 
 _refln_F_squared_sigma 
 _refln_observed_status 
   1   0   0      629.47      695.57     11.64 o 
   2   0   0    10492.94    10807.00    155.91 o 
   3   0   0     1035.63     1013.50     18.67 o 
   4   0   0     1450.11     1495.51     27.15 o 
   5   0   0       19.84       24.11      3.83 o 
   6   0   0        9.11        4.33      2.68 o 
   7   0   0       18.36       13.36      4.74 o 
   8   0   0        2.12       -3.69      4.79 o 
  -8   1   0       25.88       10.67      5.47 o 
  -7   1   0        0.87       -0.88      4.26 o 
  -6   1   0      340.52      332.73     11.81 o 
  -5   1   0      181.37      164.45     11.32 o 
  -4   1   0     3323.12     3473.72     38.78 o 
  -3   1   0     1758.67     1801.47     30.51 o 
  -2   1   0    34501.21    31834.92    488.07 o 
  -1   1   0     1502.15     1533.42     23.89 o 
   0   1   0     2179.45     2185.62     33.47 o 
   1   1   0     3509.70     3708.32     54.58 o 
   2   1   0     3211.87     3372.18     50.29 o 
   3   1   0      119.68      142.56      5.11 o 
   4   1   0      555.98      519.34     11.99 o 
   5   1   0      950.49      912.80     19.32 o 
   6   1   0       99.86       96.01      6.55 o 
   7   1   0       11.54       10.07      3.15 o 
   8   1   0       37.58       38.41      6.78 o 
  -8   2   0        0.72       -2.50      5.39 o 
  -7   2   0        3.54        6.18      4.91 o 
  -6   2   0      130.24      114.60      7.66 o 
  -5   2   0      843.60      863.48     20.06 o 
  -4   2   0     1663.54     1662.63     20.01 o 
  -3   2   0       15.56       15.33      2.62 o 
  -2   2   0     2434.47     2503.16     28.27 o 
  -1   2   0     8076.80     8085.03    152.53 o 
   0   2   0     1884.09     1896.39     29.69 o 
   1   2   0      155.43      166.00      2.80 o 
   2   2   0     1403.02     1332.17     18.81 o 
   3   2   0     1671.62     1650.11     19.60 o 
   4   2   0      691.02      715.56     10.71 o 
   5   2   0       49.77       50.32      5.60 o 
   6   2   0      224.99      217.70     10.44 o 
   7   2   0        0.65        2.49      2.64 o 
  -8   3   0        0.64       10.84      5.93 o 
  -7   3   0       98.79       93.59      8.14 o 
  -6   3   0       38.61       38.67      5.87 o 
  -5   3   0        5.54        5.05      3.49 o 
  -4   3   0      798.57      739.72     24.14 o 
  -3   3   0       54.96       42.54      2.79 o 
  -2   3   0       44.63       42.73      2.32 o 
  -1   3   0      149.63      144.34      3.42 o 
   0   3   0     2581.40     2563.88     47.17 o 
   2   3   0      856.04      885.93     10.75 o 
   3   3   0     1727.87     1727.93     16.48 o 
   4   3   0      912.84      902.92     10.28 o 
   5   3   0        2.58       -0.16      2.16 o 
   6   3   0        0.15       -1.66      2.24 o 
   7   3   0       44.64       49.39      6.64 o 
   8   3   0        2.60       -0.57      5.79 o 
  -8   4   0        1.64        1.25      6.01 o 
  -7   4   0       33.06       35.32      6.41 o 
  -6   4   0      241.61      246.39     11.15 o 
  -5   4   0       10.33       15.80      4.65 o 
  -4   4   0        0.90       -0.85      2.06 o 
  -3   4   0      875.32      870.99     13.01 o 
  -2   4   0     1081.80     1086.42     17.17 o 
  -1   4   0       30.97       40.23      2.20 o 
   0   4   0        3.57        2.61      1.91 o 
   1   4   0     1195.19     1141.78     13.55 o 
   2   4   0      350.45      348.08      9.48 o 
   3   4   0      369.83      381.06      6.07 o 
   4   4   0      126.79      135.44      4.10 o 
   5   4   0      224.19      220.21      9.45 o 
   6   4   0        3.32        4.85      4.48 o 
   7   4   0       27.57       20.23      5.96 o 
  -7   5   0       13.98        4.96      5.36 o 
  -6   5   0       47.83       38.21      5.87 o 
  -5   5   0      341.87      343.75      9.04 o 
  -4   5   0       52.31       57.66      4.02 o 
  -3   5   0       45.16       53.04      3.35 o 
  -2   5   0      423.77      401.95      9.33 o 
  -1   5   0      502.15      437.65     11.35 o 
   0   5   0      680.68      709.99     10.03 o 
   1   5   0      874.86      955.57     11.93 o 
   2   5   0     1753.69     1722.08     31.47 o 
   3   5   0      386.87      380.02     11.30 o 
   4   5   0       90.39       83.41      6.21 o 
   5   5   0       16.82       22.98      5.16 o 
   6   5   0      128.36      139.30      8.88 o 
   7   5   0        6.50        3.77      6.01 o 
   8   5   0        3.98        4.96      6.64 o 
  -7   6   0       31.50       42.04      7.32 o 
  -6   6   0       11.97        5.15      6.58 o 
  -5   6   0        6.55        9.25      3.43 o 
  -4   6   0      372.78      378.99      8.98 o 
  -3   6   0       45.08       47.91      3.54 o 
  -2   6   0       42.09       45.96      3.22 o 
  -1   6   0       35.31       34.51      2.60 o 
   0   6   0     1389.72     1397.59     17.78 o 
   1   6   0      115.84       95.44      3.55 o 
   2   6   0      138.02      147.75      7.80 o 
   3   6   0      538.65      590.88     15.87 o 
   4   6   0      221.94      252.95     10.93 o 
   5   6   0       53.68       77.31      7.63 o 
   6   6   0       37.99       31.43      6.58 o 
   7   6   0       48.77       51.83      8.62 o 
  -6   7   0       90.48       90.33     20.26 o 
  -5   7   0       30.10       25.85      6.92 o 
  -4   7   0        4.77        3.80      3.14 o 
  -3   7   0      285.12      276.83      7.70 o 
  -2   7   0      586.51      557.49     16.78 o 
  -1   7   0      309.39      309.18      7.02 o 
   0   7   0       20.61       23.33      2.37 o 
   1   7   0      362.71      340.04     12.21 o 
   2   7   0       65.02       57.25      5.87 o 
   3   7   0      234.69      232.64     10.33 o 
   4   7   0        3.49        5.87      4.88 o 
   5   7   0        4.52       -0.14      5.76 o 
   6   7   0       49.24       43.01      7.49 o 
   7   7   0       96.31       87.47     10.01 o 
  -6   8   0        3.10       -4.10      4.03 o 
  -5   8   0       40.87       39.33      5.84 o 
  -4   8   0        4.98        5.83      3.54 o 
  -3   8   0        4.53       -0.51      2.90 o 
  -2   8   0       57.39       50.66      4.00 o 
  -1   8   0        6.61        6.35      4.60 o 
   0   8   0      128.56      118.71      8.20 o 
   1   8   0       62.64       55.09      6.27 o 
   2   8   0      145.89      140.30      9.11 o 
   3   8   0        2.34        6.55      5.13 o 
   4   8   0      657.40      659.61     19.48 o 
   5   8   0      156.10      160.16     10.87 o 
   6   8   0      238.14      238.01     13.25 o 
  -5   9   0        3.27        6.81      4.42 o 
  -4   9   0       17.87       17.25      4.09 o 
  -3   9   0       16.25       18.96      3.87 o 
  -2   9   0      353.94      342.36     14.62 o 
  -1   9   0       19.31       14.75      5.99 o 
   0   9   0       64.09       56.63      6.89 o 
   1   9   0       61.28       56.91      6.95 o 
   2   9   0      523.82      481.25     16.89 o 
   3   9   0       17.62       23.29      6.89 o 
   4   9   0       85.64       78.39      8.71 o 
   5   9   0       21.44       12.88      7.69 o 
   6   9   0        0.74       -0.99      7.86 o 
  -4  10   0        9.49        5.93      7.32 o 
  -3  10   0       56.81       52.45      8.23 o 
  -2  10   0        2.57       -1.90      5.82 o 
  -1  10   0        2.74        1.33      5.99 o 
   0  10   0       41.24       42.18      7.49 o 
   1  10   0       63.77       77.19      8.68 o 
   2  10   0       68.94       57.96      7.89 o 
   3  10   0       53.66       45.93      8.60 o 
   4  10   0       12.47       26.75      7.74 o 
   5  10   0       16.17       17.70      8.00 o 
  -3  11   0        7.54       -1.99      7.06 o 
  -2  11   0       11.53       17.25      7.23 o 
  -1  11   0       34.30       44.08      8.11 o 
   0  11   0       24.05       25.56      6.81 o 
   1  11   0        2.91       -0.48      6.07 o 
   2  11   0       65.98       67.89      9.53 o 
   3  11   0        4.00       -3.55      7.55 o 
   0  12   0      139.49      149.63     11.38 o 
   1  12   0       29.50       42.18      8.82 o 
  -3 -11   1        3.68       -1.39      7.15 o 
  -2 -11   1        0.17       -7.15      6.89 o 
  -1 -11   1        1.79        0.85      6.21 o 
   0 -11   1       53.67       71.21      8.65 o 
   1 -11   1        2.66        0.68      6.18 o 
   2 -11   1        3.26        2.78      7.32 o 
  -4 -10   1        0.38        3.26      7.80 o 
  -3 -10   1       16.41       23.91      7.72 o 
  -2 -10   1       73.57       78.61      8.60 o 
  -1 -10   1       12.29       15.03      6.10 o 
   0 -10   1        0.74        3.91      5.53 o 
   1 -10   1       21.24       28.68      6.69 o 
   2 -10   1       28.61       29.28      7.21 o 
   3 -10   1       44.27       42.35      8.31 o 
   4 -10   1        5.19        2.81      7.29 o 
  -5  -9   1        3.24       -1.22      6.38 o 
  -4  -9   1        3.81        4.96      6.84 o 
  -3  -9   1      141.25      122.82     10.19 o 
  -2  -9   1        4.60        0.82      5.70 o 
  -1  -9   1       43.61       36.94      6.81 o 
   0  -9   1        2.54        8.14      5.02 o 
   1  -9   1       29.28       32.62      6.67 o 
   2  -9   1       34.39       29.59      6.98 o 
   3  -9   1        8.51        8.25      6.33 o 
   4  -9   1       60.16       57.56      7.89 o 
   5  -9   1        0.79       -0.04      4.16 o 
  -6  -8   1        6.85        4.96      7.38 o 
  -5  -8   1       17.13       31.86      7.72 o 
  -4  -8   1      299.25      302.77     13.74 o 
  -3  -8   1        1.11       -1.42      5.39 o 
  -2  -8   1        5.95        4.17      4.88 o 
  -1  -8   1       27.58       35.86      6.21 o 
   0  -8   1      103.51       98.08      8.00 o 
   1  -8   1       50.42       45.53      6.52 o 
   2  -8   1      602.23      595.47     11.40 o 
   3  -8   1        0.08       -1.03      3.07 o 
   4  -8   1       93.40       96.42      7.02 o 
   5  -8   1        2.66       -0.51      4.04 o 
   6  -8   1       10.01       13.66      4.85 o 
  -7  -7   1        0.93       -4.65      6.92 o 
  -6  -7   1       34.25       32.31      7.72 o 
  -5  -7   1       79.06       64.54      7.77 o 
  -4  -7   1      142.79      144.10      9.70 o 
  -3  -7   1        0.88        3.32      4.74 o 
  -2  -7   1      109.60      104.78      7.55 o 
  -1  -7   1       48.54       49.99      5.50 o 
   1  -7   1      647.36      637.64     21.19 o 
   2  -7   1      384.72      368.31     17.50 o 
   3  -7   1        5.90        4.73      2.86 o 
   4  -7   1       18.92       22.98      4.20 o 
   5  -7   1       69.72       72.34      5.54 o 
   6  -7   1       34.62       40.65      5.22 o 
  -7  -6   1        8.12        9.25      6.75 o 
  -6  -6   1        4.60        7.69      6.01 o 
  -5  -6   1      180.50      204.41     10.84 o 
  -4  -6   1       98.54       93.74      7.01 o 
  -3  -6   1       82.51       85.37      6.33 o 
  -2  -6   1        1.31       -0.77      3.35 o 
  -1  -6   1      551.07      554.69     14.94 o 
   0  -6   1     1111.13     1071.98     14.22 o 
   1  -6   1      571.69      525.86     19.21 o 
   2  -6   1      105.09      108.47      4.62 o 
   3  -6   1      316.46      314.78     12.94 o 
   4  -6   1      230.06      235.97      7.27 o 
   5  -6   1        0.57       -0.79      3.70 o 
   6  -6   1        5.23        5.12      3.80 o 
   7  -6   1       27.21       28.88      6.95 o 
  -7  -5   1        8.98       13.45      6.55 o 
  -6  -5   1       20.97       15.03      5.82 o 
  -5  -5   1       46.51       59.52      6.52 o 
  -4  -5   1      114.45      102.23      7.26 o 
  -3  -5   1       21.76       21.50      3.86 o 
  -2  -5   1      820.15      822.09     18.07 o 
  -1  -5   1       92.61       97.18      5.93 o 
   0  -5   1      793.55      748.80     10.40 o 
   1  -5   1     1546.16     1557.06     19.56 o 
   2  -5   1      762.11      732.93     22.23 o 
   3  -5   1      131.51      121.17      4.87 o 
   4  -5   1      167.57      150.01      5.91 o 
   5  -5   1      665.34      671.79     13.00 o 
   6  -5   1       54.20       43.26      6.58 o 
   7  -5   1      114.94       93.20      8.82 o 
  -8  -4   1        9.50        5.70      6.72 o 
  -7  -4   1        5.21        6.83      4.01 o 
  -6  -4   1       90.12       95.86      7.29 o 
  -5  -4   1        1.62       -2.98      3.60 o 
  -4  -4   1      259.55      270.47      9.73 o 
  -3  -4   1        4.90       11.74      2.07 o 
  -2  -4   1      169.96      186.31      7.01 o 
  -1  -4   1     3650.72     3735.85     61.03 o 
   0  -4   1     1941.50     1891.10     21.90 o 
   1  -4   1      188.24      184.08      4.34 o 
   2  -4   1     1038.09     1041.91     21.09 o 
   3  -4   1     3651.14     3680.89     42.49 o 
   4  -4   1       31.03       31.70      3.04 o 
   5  -4   1      463.50      456.17      9.96 o 
   6  -4   1       56.01       66.27      6.89 o 
   7  -4   1        7.08        0.99      4.96 o 
   8  -4   1        1.32       10.16      5.99 o 
  -8  -3   1        0.29       -8.06      6.01 o 
  -7  -3   1        5.64        4.94      3.65 o 
  -6  -3   1       15.68       16.79      4.60 o 
  -5  -3   1       40.88       35.36      2.94 o 
  -4  -3   1      148.55      157.30      4.33 o 
  -3  -3   1     1317.61     1319.36     28.79 o 
  -2  -3   1        0.38        0.66      0.68 o 
  -1  -3   1       16.68       30.10      2.81 o 
   0  -3   1     3217.23     3141.00     34.31 o 
   1  -3   1     4956.16     5007.94     83.25 o 
   2  -3   1      563.94      583.30      9.00 o 
   3  -3   1      303.41      278.90      6.17 o 
   4  -3   1      986.93      934.27     14.23 o 
   5  -3   1       41.65       40.71      4.94 o 
   6  -3   1       25.19       19.46      5.02 o 
   7  -3   1       24.44       30.41      6.47 o 
   8  -3   1       26.75       13.30      6.30 o 
  -8  -2   1        4.39       -2.33      5.50 o 
  -7  -2   1       11.72       10.40      6.51 o 
  -6  -2   1       29.73       32.83      2.91 o 
  -5  -2   1       18.67       15.82      2.53 o 
  -4  -2   1       82.92       82.78      3.40 o 
  -3  -2   1      142.89      159.66      4.65 o 
  -2  -2   1     3486.89     3601.73     91.83 o 
  -1  -2   1      292.92      265.73      3.73 o 
   0  -2   1     2112.04     2209.56     19.70 o 
   1  -2   1     2008.54     1937.38     21.85 o 
   2  -2   1     2536.47     2474.43     28.20 o 
   3  -2   1      473.18      520.48     25.73 o 
   4  -2   1       74.35       71.63      3.33 o 
   5  -2   1      323.86      295.84     10.62 o 
   6  -2   1      131.78      144.95      8.65 o 
   7  -2   1        8.48        8.14      4.96 o 
   8  -2   1        2.36       -1.76      5.11 o 
  -7  -1   1       14.15       11.77      3.44 o 
  -6  -1   1      132.49      118.91      5.79 o 
  -5  -1   1      169.36      182.85      5.79 o 
  -4  -1   1     1011.72     1056.39     20.22 o 
  -3  -1   1      288.34      286.16      9.81 o 
  -2  -1   1     4172.72     4424.93     47.23 o 
  -1  -1   1     5900.07     5869.27     85.98 o 
   0  -1   1     2155.01     2140.16     31.95 o 
   1  -1   1     1368.24     1415.75     16.08 o 
   2  -1   1     1947.72     2049.63     23.43 o 
   3  -1   1     1165.43     1138.71     20.87 o 
   4  -1   1       14.99       12.14      3.06 o 
   5  -1   1       94.56      104.30      6.64 o 
   6  -1   1       12.61       18.04      4.79 o 
   7  -1   1        3.55       -4.34      4.37 o 
   8  -1   1        1.43       -1.42      5.19 o 
  -8   0   1       12.34       -4.60      5.05 o 
  -7   0   1       29.91       32.91      5.76 o 
  -6   0   1      101.87       99.03      4.75 o 
  -5   0   1       16.65       23.49      7.36 o 
  -4   0   1     4369.21     4463.00     59.64 o 
  -3   0   1     2120.86     2090.47     36.81 o 
  -2   0   1    24191.75    23384.16    240.34 o 
  -1   0   1     3635.15     3730.31     54.74 o 
   0   0   1       39.71       37.24      1.22 o 
   1   0   1      382.28      415.78      5.45 o 
   2   0   1     2397.16     2506.27     38.63 o 
   3   0   1      659.49      730.20     14.75 o 
   4   0   1      519.37      492.26     12.44 o 
   5   0   1       22.52       30.24      4.43 o 
   6   0   1       53.91       51.60      5.90 o 
   7   0   1       17.03       14.27      5.28 o 
   8   0   1       59.26       66.62      5.09 o 
  -8   1   1       15.12       14.78      5.73 o 
  -7   1   1       63.19       45.53      5.96 o 
  -6   1   1     2571.80     2457.22     44.80 o 
  -5   1   1       48.71       53.88      3.41 o 
  -4   1   1     5737.17     6011.31    166.66 o 
  -3   1   1      335.10      364.93      6.29 o 
  -2   1   1     2648.67     2575.70     28.02 o 
   0   1   1      361.56      368.93      6.21 o 
   1   1   1      341.37      354.79      6.40 o 
   2   1   1     1967.09     1946.75     27.37 o 
   3   1   1      532.39      514.92     10.97 o 
   4   1   1       74.59       68.52      4.60 o 
   5   1   1      521.42      512.79     13.29 o 
   6   1   1       16.92       23.97      4.57 o 
   7   1   1       51.11       51.05      4.14 o 
   8   1   1        8.23        7.51      5.01 o 
  -8   2   1      278.98      262.23     13.51 o 
  -7   2   1       29.80       14.27      5.50 o 
  -6   2   1      242.73      222.42     10.36 o 
  -5   2   1      204.95      200.94      8.83 o 
  -4   2   1      828.21      748.71     10.80 o 
  -3   2   1     1276.76     1350.57     16.29 o 
  -2   2   1     1555.48     1525.25     18.03 o 
  -1   2   1     7136.30     7014.77    101.87 o 
   0   2   1     1777.44     1839.16     27.47 o 
   1   2   1     6025.19     6235.72     65.70 o 
   2   2   1     2748.09     2805.95     30.85 o 
   3   2   1     1822.20     1869.47     18.01 o 
   4   2   1        4.62        2.53      2.30 o 
   5   2   1       13.85       14.05      2.65 o 
   6   2   1       80.37       90.94      8.38 o 
   7   2   1       75.68       77.89      4.46 o 
   8   2   1        9.71        3.85      4.12 o 
  -8   3   1       27.48       31.12      6.72 o 
  -7   3   1      101.26       95.04      8.20 o 
  -6   3   1       44.77       46.58      6.01 o 
  -5   3   1       79.90       88.20      6.72 o 
  -4   3   1      286.39      262.90      5.06 o 
  -3   3   1     2947.48     2917.56     33.70 o 
  -2   3   1      568.51      596.40     12.16 o 
  -1   3   1      982.62      989.81     12.47 o 
   0   3   1     5343.47     5391.55     78.20 o 
   1   3   1      446.44      475.47      6.28 o 
   2   3   1      301.39      324.48      5.09 o 
   3   3   1       64.34       66.43      2.63 o 
   4   3   1      407.14      382.37      5.89 o 
   5   3   1       32.72       32.24      2.48 o 
   6   3   1       48.73       46.40      3.26 o 
   7   3   1       85.57       83.38      7.38 o 
   8   3   1       32.55       39.74      7.06 o 
  -8   4   1        0.00        4.65      6.07 o 
  -7   4   1        0.32       -3.66      4.34 o 
  -6   4   1      129.17      124.50      8.65 o 
  -5   4   1      157.47      155.57      8.48 o 
  -4   4   1       25.23       23.17      2.76 o 
  -3   4   1      714.30      734.21     11.38 o 
  -2   4   1     2968.45     2888.22     33.15 o 
  -1   4   1       23.20       24.09      2.65 o 
   0   4   1      330.73      319.14      5.33 o 
   1   4   1     1031.01     1046.77     12.59 o 
   2   4   1      419.59      425.07      6.21 o 
   3   4   1      136.57      154.65      3.73 o 
   4   4   1      149.67      169.06      9.86 o 
   5   4   1      762.70      781.11     12.37 o 
   6   4   1       12.74        7.40      4.91 o 
   7   4   1        6.56        2.92      5.36 o 
   8   4   1        1.62        5.53      6.13 o 
  -7   5   1        4.39        4.85      5.13 o 
  -6   5   1        9.73        3.35      4.85 o 
  -5   5   1       67.00       75.56      7.63 o 
  -4   5   1      331.99      330.04      7.88 o 
  -3   5   1       22.36       29.27      5.18 o 
  -2   5   1      231.60      212.65      5.36 o 
  -1   5   1     3117.74     3021.72     72.50 o 
   0   5   1      166.34      161.11      3.97 o 
   1   5   1       29.87       30.15      1.81 o 
   2   5   1      739.07      759.70     20.57 o 
   3   5   1      835.12      855.42     11.43 o 
   4   5   1       54.88       63.32      5.93 o 
   5   5   1       40.78       40.00      5.84 o 
   6   5   1       47.16       56.00      6.72 o 
   7   5   1       25.56       23.69      6.30 o 
   8   5   1        2.32       -3.01      5.87 o 
  -7   6   1       12.96       19.72      6.24 o 
  -6   6   1       36.12       32.74      6.38 o 
  -5   6   1        0.23        0.73      2.98 o 
  -4   6   1      329.58      309.84      8.04 o 
  -3   6   1      727.08      686.59     11.90 o 
  -2   6   1        0.97        1.42      2.01 o 
  -1   6   1      126.86      132.12      4.36 o 
   0   6   1     1419.80     1386.67     17.69 o 
   1   6   1        6.61        3.63      1.33 o 
   2   6   1       24.53       30.44      4.48 o 
   3   6   1       66.77       73.71      6.30 o 
   4   6   1      758.26      767.90     19.43 o 
   5   6   1        0.87        0.68      5.11 o 
   6   6   1        1.35        5.30      6.24 o 
   7   6   1      119.15      121.03     10.27 o 
  -6   7   1       65.03       70.35     10.06 o 
  -5   7   1        8.33       12.30      4.71 o 
  -4   7   1        0.16        3.54      3.22 o 
  -3   7   1      323.93      313.13      8.16 o 
  -2   7   1     1138.61     1101.40     16.42 o 
  -1   7   1       21.27       20.33      3.08 o 
   0   7   1      105.48      116.62      4.15 o 
   1   7   1     1540.69     1491.13     30.30 o 
   2   7   1     1160.60     1124.53     24.59 o 
   3   7   1       36.87       34.55      5.42 o 
   4   7   1        0.31        3.18      4.77 o 
   5   7   1      925.02      974.38     24.85 o 
   6   7   1        4.72        9.16      6.38 o 
   7   7   1      134.49      141.88     11.83 o 
  -6   8   1        5.57        1.34      4.08 o 
  -5   8   1       53.94       50.46      5.15 o 
  -4   8   1      126.55      134.87      8.89 o 
  -3   8   1       45.76       37.42      4.10 o 
  -2   8   1       42.56       38.72      4.48 o 
  -1   8   1      579.91      568.94     10.45 o 
   0   8   1      378.37      385.02     13.65 o 
   2   8   1      813.94      753.14     19.83 o 
   3   8   1     2725.40     2661.44     49.91 o 
   4   8   1      192.69      190.36     10.92 o 
   5   8   1      439.75      443.70     16.52 o 
   6   8   1        6.31       -3.43      7.18 o 
  -5   9   1       10.01        6.98      4.35 o 
  -4   9   1       45.77       46.86      6.40 o 
  -3   9   1      247.43      245.46      8.21 o 
  -2   9   1      332.53      356.58     17.07 o 
  -1   9   1      168.71      163.74     10.53 o 
   0   9   1     1730.46     1649.09     34.67 o 
   1   9   1     1466.92     1408.51     31.19 o 
   2   9   1       86.36       93.48      8.74 o 
   3   9   1      174.58      180.82     11.60 o 
   4   9   1        1.18        6.01      6.72 o 
   5   9   1       17.90       33.30      7.63 o 
   6   9   1       14.24        6.52      7.29 o 
  -4  10   1       97.11       89.45      6.51 o 
  -3  10   1       22.09       19.63      7.49 o 
  -2  10   1      249.80      249.97     13.34 o 
  -1  10   1      159.42      166.83     10.73 o 
   0  10   1        0.98        6.10      5.39 o 
   1  10   1      231.69      222.38     12.37 o 
   2  10   1       30.87       25.42      6.75 o 
   3  10   1       42.26       30.95      8.17 o 
   4  10   1        0.04        1.79      7.29 o 
   5  10   1      111.97      116.04     11.18 o 
  -3  11   1       19.26       19.94      7.40 o 
  -2  11   1       11.78        4.88      7.06 o 
  -1  11   1      145.81      143.99     10.70 o 
   0  11   1        0.59       -8.04      5.36 o 
   1  11   1       39.80       46.69      8.34 o 
   2  11   1       11.00        0.88      6.84 o 
   3  11   1       18.25        9.13      8.14 o 
   4  11   1       25.46       32.45      9.62 o 
  -1  12   1        0.03       -3.12      6.41 o 
   0  12   1        6.82        1.62      7.01 o 
   1  12   1        3.38        6.78      7.21 o 
   2  12   1        1.86        1.82      7.09 o 
  -2 -11   2        2.11        1.48      6.64 o 
  -1 -11   2       38.76       40.79      8.20 o 
   0 -11   2        4.86        0.31      6.92 o 
   1 -11   2       82.14       93.96     10.21 o 
   2 -11   2        0.49      -10.17      6.78 o 
  -4 -10   2        3.97        4.18      5.07 o 
  -3 -10   2        5.07       15.90      5.14 o 
  -2 -10   2       50.02       50.78      5.39 o 
  -1 -10   2        8.28        4.91      5.90 o 
   0 -10   2        2.52        3.91      6.04 o 
   1 -10   2       16.61       15.15      6.38 o 
   2 -10   2       20.67       17.42      6.78 o 
   3 -10   2        9.78        1.48      7.23 o 
  -5  -9   2        3.32        2.78      5.02 o 
  -4  -9   2       31.02       31.09      7.52 o 
  -3  -9   2        1.77        5.56      6.41 o 
  -2  -9   2       31.26       35.15      6.75 o 
  -1  -9   2       37.34       30.80      6.06 o 
   0  -9   2      104.76      107.67      9.02 o 
   1  -9   2       29.41       23.69      6.10 o 
   2  -9   2        3.28       -0.57      5.50 o 
   3  -9   2       23.73       29.50      6.95 o 
   4  -9   2        8.29        3.91      7.66 o 
   5  -9   2        4.17        4.26      4.73 o 
  -6  -8   2        3.47        7.21      5.20 o 
  -5  -8   2        0.18       -7.57      6.13 o 
  -4  -8   2        4.17        3.06      6.16 o 
  -3  -8   2       14.68       24.68      6.58 o 
  -2  -8   2       44.38       52.71      7.04 o 
  -1  -8   2       10.22       15.91      5.11 o 
   0  -8   2      212.94      195.91     10.10 o 
   1  -8   2       90.01       90.79      7.60 o 
   2  -8   2      177.62      159.21      9.96 o 
   3  -8   2       11.44        8.91      3.46 o 
   4  -8   2      141.84      135.25      6.85 o 
   5  -8   2       41.57       48.19      5.49 o 
  -6  -7   2        3.77       -2.48      4.50 o 
  -5  -7   2       14.69       22.27      6.44 o 
  -4  -7   2      204.53      213.61     10.58 o 
  -3  -7   2        1.07        4.62      4.60 o 
  -2  -7   2      481.67      464.31     14.71 o 
  -1  -7   2        2.26        2.75      4.31 o 
   0  -7   2      102.96       97.82      6.82 o 
   1  -7   2       20.43       14.98      4.99 o 
   2  -7   2       40.05       34.34      3.49 o 
   3  -7   2        2.19        0.33      2.90 o 
   4  -7   2       39.08       38.26      4.40 o 
   5  -7   2       35.77       34.89      8.65 o 
   6  -7   2       14.59       11.04      4.60 o 
  -7  -6   2        4.01        4.57      7.38 o 
  -6  -6   2       22.48       24.96      6.61 o 
  -5  -6   2       92.76       91.64      7.72 o 
  -4  -6   2       99.60      103.30      7.55 o 
  -3  -6   2       95.66       95.36      6.89 o 
  -2  -6   2        0.07        4.62      4.00 o 
   0  -6   2       74.80       77.44      5.93 o 
   1  -6   2      147.31      122.32      3.17 o 
   2  -6   2       50.73       45.04      4.34 o 
   3  -6   2      544.82      564.94     15.59 o 
   4  -6   2      256.56      239.66      8.67 o 
   5  -6   2        8.57        9.31      3.70 o 
   6  -6   2        5.66        6.40      7.26 o 
   7  -6   2        0.53       -1.28      5.90 o 
  -7  -5   2       50.23       39.06      8.28 o 
  -6  -5   2       13.13       17.69      4.27 o 
  -5  -5   2       26.62       26.69      5.36 o 
  -4  -5   2        9.92       11.49      4.37 o 
  -3  -5   2      760.33      770.75     17.93 o 
  -2  -5   2       30.67       24.11      4.09 o 
  -1  -5   2        0.45       -0.40      3.12 o 
   0  -5   2       58.43       45.30      2.06 o 
   1  -5   2      524.21      532.88      5.33 o 
   2  -5   2      276.18      260.93      6.25 o 
   3  -5   2      395.48      426.18     10.40 o 
   4  -5   2      242.15      252.55      7.44 o 
   5  -5   2        3.14        3.46      3.19 o 
   6  -5   2       13.66       27.09      5.76 o 
   7  -5   2        6.76        2.21      5.65 o 
  -7  -4   2        4.60        8.62      6.24 o 
  -6  -4   2       42.93       44.44      4.69 o 
  -5  -4   2      162.17      170.02      8.71 o 
  -4  -4   2       65.59       72.40      5.48 o 
  -3  -4   2      149.71      145.73      6.84 o 
  -2  -4   2      962.33      940.36     19.28 o 
  -1  -4   2     2299.53     2400.81     41.41 o 
   0  -4   2      681.95      633.29     10.12 o 
   1  -4   2     5381.12     5751.02     38.86 o 
   2  -4   2      709.96      736.43     11.74 o 
   3  -4   2        5.96        7.82      2.31 o 
   4  -4   2       28.48       21.49      3.09 o 
   5  -4   2       81.38       80.29      7.32 o 
   6  -4   2        2.84        5.50      4.94 o 
   7  -4   2       25.51       32.51      6.75 o 
   8  -4   2        1.47        4.29      7.09 o 
  -8  -3   2        8.67        6.98      6.95 o 
  -7  -3   2       40.31       44.68      7.49 o 
  -6  -3   2       75.22       84.76      5.12 o 
  -5  -3   2      123.73      120.22      5.30 o 
  -4  -3   2      600.18      581.99     24.28 o 
  -3  -3   2     1527.24     1591.83     21.02 o 
  -2  -3   2       55.63       65.88      2.10 o 
  -1  -3   2     7539.21     7755.16     67.29 o 
   0  -3   2       57.94       46.72      1.83 o 
   1  -3   2      287.11      241.46      3.24 o 
   2  -3   2      363.93      385.63      7.07 o 
   3  -3   2      719.19      733.40     11.59 o 
   4  -3   2      158.96      172.23      5.61 o 
   5  -3   2      157.02      157.22      8.46 o 
   6  -3   2       34.94       40.20      5.82 o 
   7  -3   2       33.12       38.64      6.35 o 
   8  -3   2       10.24       12.11      4.99 o 
  -8  -2   2        0.30        0.20      6.10 o 
  -7  -2   2       15.10       18.92      6.21 o 
  -6  -2   2       88.65       85.22      3.80 o 
  -5  -2   2      467.01      482.32      7.56 o 
  -4  -2   2      206.72      194.63      4.26 o 
  -3  -2   2     1165.98     1169.34     12.36 o 
  -2  -2   2     1250.77     1243.69     12.36 o 
  -1  -2   2     1077.76     1046.06     13.43 o 
   0  -2   2     4706.89     4831.52     41.90 o 
   1  -2   2     1825.23     1853.15     17.38 o 
   2  -2   2      883.98      849.23     14.01 o 
   3  -2   2       79.96       95.38      5.50 o 
   5  -2   2      134.90      133.61      7.55 o 
   6  -2   2      173.42      206.25      9.99 o 
   7  -2   2       10.70        7.83      4.96 o 
   8  -2   2        4.65       12.68      6.82 o 
  -7  -1   2       19.12       24.67      3.86 o 
  -6  -1   2      187.96      185.59      5.01 o 
  -5  -1   2      159.43      147.92      4.18 o 
  -4  -1   2      357.92      350.58      5.66 o 
  -3  -1   2      578.54      640.79      9.14 o 
  -2  -1   2     1091.28     1072.75     10.73 o 
  -1  -1   2      657.94      692.55     11.24 o 
   0  -1   2     8698.62     8567.88     88.30 o 
   1  -1   2     1799.37     1892.06     17.42 o 
   2  -1   2      626.70      616.25      7.30 o 
   3  -1   2     1207.97     1123.32     20.98 o 
   4  -1   2      745.03      794.98     17.45 o 
   5  -1   2      211.50      208.69      8.80 o 
   6  -1   2       26.96       37.70      5.62 o 
   7  -1   2       65.74       71.33      5.03 o 
   8  -1   2        0.02       -4.53      5.21 o 
  -8   0   2       48.31       33.62      6.58 o 
  -7   0   2       49.73       54.70      6.61 o 
  -6   0   2        0.83       -2.14      2.59 o 
  -5   0   2      393.71      379.87      8.91 o 
  -4   0   2      417.66      451.68      8.38 o 
  -3   0   2      745.48      730.72     16.43 o 
  -2   0   2     2952.02     2950.96     32.22 o 
  -1   0   2     6675.12     6681.25     68.98 o 
   0   0   2      113.55      112.40      3.09 o 
   1   0   2      254.99      244.28      5.51 o 
   2   0   2        0.68        3.50      1.13 o 
   3   0   2     1398.26     1458.50     18.32 o 
   4   0   2      695.14      704.52      9.26 o 
   5   0   2      306.39      295.94      6.16 o 
   6   0   2       72.50       71.43      3.98 o 
   7   0   2       77.82       74.80      6.10 o 
   8   0   2       14.03       25.36      9.72 o 
  -8   1   2      130.62       91.87      8.57 o 
  -7   1   2      142.60      117.38      8.54 o 
  -6   1   2      138.36      121.27      7.50 o 
  -5   1   2       78.57       75.87      3.97 o 
  -4   1   2      183.53      174.28      5.22 o 
  -3   1   2     1360.22     1320.02     23.50 o 
  -2   1   2      137.65      128.24      3.13 o 
  -1   1   2     2316.20     2350.08     25.27 o 
   0   1   2      193.27      186.41      4.15 o 
   1   1   2     3895.43     3803.22     55.93 o 
   2   1   2     4975.69     4879.65     72.23 o 
   3   1   2       39.27       41.40      5.52 o 
   4   1   2      305.31      296.04      6.48 o 
   5   1   2      236.76      238.28      6.76 o 
   6   1   2       10.25       14.92      5.02 o 
   7   1   2       26.57       39.49      8.64 o 
   8   1   2        5.74        9.76      4.78 o 
  -8   2   2        1.18        7.49      5.25 o 
  -7   2   2        4.76        4.08      4.88 o 
  -6   2   2       54.71       50.92      5.93 o 
  -5   2   2       47.64       47.50      3.11 o 
  -4   2   2      337.65      309.79      6.29 o 
  -3   2   2       43.99       44.55      2.33 o 
  -2   2   2      979.42      987.51      9.87 o 
  -1   2   2     1138.54     1098.77     12.68 o 
   0   2   2       11.27       10.07      1.19 o 
   1   2   2     3186.81     3374.66     36.34 o 
   2   2   2      327.82      318.71      7.04 o 
   3   2   2     4003.08     3822.95     58.20 o 
   4   2   2       27.86       28.32      2.67 o 
   5   2   2      255.07      252.90      6.58 o 
   6   2   2       62.42       62.53      4.45 o 
   7   2   2      248.45      239.23      7.92 o 
   8   2   2        0.91        0.78      4.32 o 
  -8   3   2       18.87       16.03      6.50 o 
  -7   3   2       25.82       25.56      6.24 o 
  -6   3   2       24.60       29.79      5.33 o 
  -5   3   2      449.84      393.24     12.89 o 
  -4   3   2      480.68      456.86      7.69 o 
  -3   3   2     1044.25     1012.90     10.70 o 
  -2   3   2       22.23       17.47      1.87 o 
  -1   3   2      317.13      320.76      5.35 o 
   0   3   2      725.16      690.67     14.06 o 
   1   3   2    12399.26    12362.92    128.87 o 
   2   3   2        1.50       -0.64      0.94 o 
   3   3   2      671.12      651.28     12.83 o 
   4   3   2      896.74      867.71     12.72 o 
   5   3   2      172.08      189.74      5.87 o 
   6   3   2       79.24       74.49      3.70 o 
   7   3   2       20.09       16.66      3.25 o 
   8   3   2       80.82       71.95      8.26 o 
  -7   4   2       46.72       44.11      6.98 o 
  -6   4   2       54.58       61.16      6.70 o 
  -5   4   2      147.54      157.81      8.99 o 
  -4   4   2      191.31      189.54      5.51 o 
  -3   4   2      118.13      118.18      5.39 o 
  -2   4   2      320.57      274.85      7.84 o 
  -1   4   2     1553.53     1489.69     31.64 o 
   0   4   2       26.40       16.85      1.82 o 
   1   4   2     1702.06     1771.00     20.33 o 
   2   4   2     5211.49     5375.96     57.78 o 
   3   4   2       20.23       27.14      3.22 o 
   4   4   2       53.79       54.08      5.62 o 
   5   4   2      705.35      722.10     12.09 o 
   6   4   2      575.12      587.10     11.41 o 
   7   4   2       79.98       76.46      8.28 o 
   8   4   2       23.93       16.62      6.86 o 
  -7   5   2        2.46       10.47      5.99 o 
  -6   5   2       35.36       32.23      5.99 o 
  -5   5   2       65.28       64.91      5.04 o 
  -4   5   2      290.46      285.54     11.08 o 
  -3   5   2       61.15       72.68      3.68 o 
  -2   5   2        9.95        2.82      1.81 o 
  -1   5   2     2205.83     2126.99     25.41 o 
   0   5   2     2219.32     2176.43     41.05 o 
   1   5   2      241.51      229.11      4.57 o 
   2   5   2        6.89        8.32      1.40 o 
   3   5   2     2351.04     2507.01     29.05 o 
   4   5   2      253.98      262.14      5.89 o 
   5   5   2      119.08      113.55      8.06 o 
   6   5   2       51.34       49.25      6.70 o 
   7   5   2       52.89       73.48      8.43 o 
   8   5   2        2.07        5.99      6.21 o 
  -7   6   2       22.25       20.37      6.52 o 
  -6   6   2       19.57       25.28      5.87 o 
  -5   6   2       42.54       43.15      6.33 o 
  -4   6   2       69.82       72.43      4.39 o 
  -3   6   2      516.50      482.00      9.44 o 
  -2   6   2        7.30        5.42      4.40 o 
  -1   6   2        9.91        4.94      2.74 o 
   0   6   2      175.48      157.71      4.91 o 
   1   6   2     2010.51     2011.08     23.70 o 
   2   6   2       13.12       22.21      1.84 o 
   3   6   2       20.34       48.57      5.28 o 
   4   6   2      551.98      574.36     16.75 o 
   5   6   2       41.50       39.57      6.13 o 
   6   6   2       34.96       24.11      6.87 o 
   7   6   2        6.71       -0.54      6.38 o 
  -6   7   2       15.48       16.96      5.84 o 
  -5   7   2       29.51       29.55      8.16 o 
  -4   7   2       12.21       12.88      3.47 o 
  -3   7   2       55.22       53.00      4.02 o 
  -2   7   2      801.56      784.67     12.98 o 
  -1   7   2       66.41       66.99      3.56 o 
   0   7   2      269.06      248.35     20.92 o 
   1   7   2      801.97      825.41     11.88 o 
   2   7   2      837.65      852.73     20.12 o 
   3   7   2      462.60      488.56     14.85 o 
   4   7   2        6.20       12.08      5.22 o 
   5   7   2       12.02        8.17      6.41 o 
   6   7   2       61.31       70.53      9.11 o 
   7   7   2        1.81       -1.76      7.52 o 
  -6   8   2        4.18       -4.11      5.19 o 
  -5   8   2      125.25      121.94     19.15 o 
  -4   8   2      313.93      321.41      9.25 o 
  -3   8   2        1.07        2.75      2.96 o 
  -2   8   2       62.95       61.51      4.26 o 
  -1   8   2     1949.24     1912.91     48.31 o 
   0   8   2       34.24       39.25      3.77 o 
   1   8   2     1778.47     1646.64     33.58 o 
   2   8   2      200.90      185.35      9.76 o 
   3   8   2        4.82        2.13      4.82 o 
   4   8   2        1.06        5.87      5.84 o 
   5   8   2       20.16       20.14      7.23 o 
   6   8   2        1.12       16.48      7.55 o 
   7   8   2        0.32       -1.19      8.03 o 
  -5   9   2        0.28       -1.50      5.29 o 
  -4   9   2      170.81      164.26      7.40 o 
  -3   9   2     1301.93     1211.55     19.37 o 
  -2   9   2      358.12      347.05     25.43 o 
  -1   9   2     1704.22     1668.71     34.81 o 
   0   9   2        3.55        6.67      4.91 o 
   1   9   2       90.59       99.27      8.14 o 
   2   9   2        4.35        2.10      5.11 o 
   3   9   2       36.87       35.91      7.29 o 
   4   9   2       41.11       55.49      8.48 o 
   5   9   2       14.64        7.29      6.98 o 
   6   9   2        2.80       -2.58      7.80 o 
  -4  10   2       71.74       73.75      6.09 o 
  -3  10   2      167.46      160.82      7.28 o 
  -2  10   2       24.36       34.13      6.78 o 
  -1  10   2      108.61       96.69      8.94 o 
   0  10   2        1.06       -4.82      4.77 o 
   1  10   2      176.08      152.76     10.30 o 
   2  10   2      114.18      108.72      9.42 o 
   3  10   2        8.58       11.69      6.41 o 
   4  10   2       62.31       71.89      9.22 o 
   5  10   2       72.05       70.16     10.47 o 
  -3  11   2        1.86        2.98      6.67 o 
  -2  11   2       29.37       18.44      7.46 o 
  -1  11   2      266.14      268.72     13.88 o 
   0  11   2      105.58      118.87     10.13 o 
   1  11   2        2.25       -2.10      6.58 o 
   2  11   2      119.42      115.24     10.41 o 
   3  11   2      137.63      156.47     12.54 o 
   4  11   2       27.79       47.01      9.79 o 
  -2  12   2       33.06       32.25      8.23 o 
  -1  12   2        5.20       -0.82      6.24 o 
   0  12   2      101.07      111.21     10.78 o 
   1  12   2       33.73       33.22      8.57 o 
   2  12   2       28.72       25.76      8.00 o 
   3  12   2        2.81       -1.50      7.86 o 
   0 -11   3        0.20       -7.77      6.16 o 
  -3 -10   3       17.74       22.30      9.93 o 
  -2 -10   3        1.14        2.37      4.28 o 
  -1 -10   3        2.78        0.54      6.04 o 
   0 -10   3       18.02       14.89      6.98 o 
   1 -10   3        9.38       -2.78      6.50 o 
   2 -10   3       41.82       39.32      8.43 o 
   3 -10   3       28.32       26.78      8.06 o 
  -4  -9   3       11.82       11.99      5.05 o 
  -3  -9   3        0.45       -2.50      4.72 o 
  -2  -9   3        7.31        3.36      3.91 o 
  -1  -9   3       35.15       33.49      6.50 o 
   0  -9   3      121.18      118.65      9.05 o 
   1  -9   3        5.58        7.66      6.33 o 
   2  -9   3        1.98        2.24      6.33 o 
   3  -9   3       68.14       75.04      9.31 o 
   4  -9   3        1.92       -6.24      6.64 o 
  -5  -8   3        2.78       -0.52      4.54 o 
  -4  -8   3        2.48       -0.43      4.24 o 
  -3  -8   3       22.14       21.67      6.01 o 
  -2  -8   3        8.86       12.58      3.82 o 
  -1  -8   3        2.52        7.73      3.39 o 
   0  -8   3       20.63       18.86      5.30 o 
   1  -8   3      337.94      346.11     13.62 o 
   2  -8   3        7.03        1.36      5.53 o 
   3  -8   3       25.34       18.67      6.55 o 
   4  -8   3        0.79        2.64      3.23 o 
   5  -8   3       66.95       85.48      5.70 o 
  -6  -7   3        5.06        5.05      7.49 o 
  -5  -7   3       45.73       38.36      5.19 o 
  -4  -7   3        2.44        5.61      3.92 o 
  -3  -7   3        0.76       -1.84      3.20 o 
  -2  -7   3      224.56      195.62      6.90 o 
  -1  -7   3      367.64      376.18     11.03 o 
   0  -7   3        2.41        5.17      2.73 o 
   1  -7   3       13.91       17.73      4.96 o 
   2  -7   3       36.22       45.60      3.21 o 
   3  -7   3       78.14       73.73      3.97 o 
   4  -7   3       96.62      100.84      5.10 o 
   5  -7   3       11.26       11.51      3.68 o 
   6  -7   3       22.43       26.44      4.75 o 
  -6  -6   3        0.22       -0.06      6.92 o 
  -5  -6   3        3.55        1.15      3.78 o 
  -4  -6   3        3.58        3.55      3.55 o 
  -3  -6   3        1.40        2.07      3.15 o 
  -2  -6   3      142.88      153.97      6.06 o 
  -1  -6   3      206.73      188.74      6.05 o 
   0  -6   3      508.11      480.28      9.34 o 
   1  -6   3       36.46       32.73      1.98 o 
   2  -6   3       19.72       24.23      3.29 o 
   3  -6   3      623.80      626.44     10.00 o 
   4  -6   3       97.39       92.53      4.60 o 
   5  -6   3       30.37       32.05      3.35 o 
   6  -6   3        2.52       -0.52      4.36 o 
   7  -6   3       21.19       32.26      6.92 o 
  -7  -5   3        7.98        1.84      6.69 o 
  -6  -5   3        8.06        7.40      6.75 o 
  -5  -5   3        0.16        1.79      6.50 o 
  -4  -5   3       47.58       54.87      4.40 o 
  -3  -5   3      684.33      627.39     26.47 o 
  -2  -5   3      406.73      402.98      8.76 o 
  -1  -5   3       22.57       20.12      2.68 o 
   0  -5   3      124.13      130.41      3.28 o 
   1  -5   3      263.95      230.94      3.88 o 
   2  -5   3        9.29        8.59      2.90 o 
   3  -5   3      381.54      382.86      9.10 o 
   4  -5   3       45.90       44.54      2.94 o 
   5  -5   3      110.77      119.80      4.74 o 
   6  -5   3        4.77       13.55      5.29 o 
   7  -5   3        1.50        5.66      6.71 o 
  -7  -4   3        0.35        4.28      6.64 o 
  -6  -4   3        1.79        3.23      5.73 o 
  -5  -4   3      108.33      117.01      8.17 o 
  -4  -4   3        1.85        1.13      2.64 o 
  -3  -4   3       88.28       97.14      4.54 o 
  -2  -4   3      620.50      636.01     10.87 o 
  -1  -4   3       46.52       67.88      2.20 o 
   0  -4   3        1.96        8.81      1.36 o 
   1  -4   3      137.75      153.06      3.67 o 
   2  -4   3     1206.98     1153.47     10.78 o 
   3  -4   3      494.80      457.52      9.34 o 
   4  -4   3      107.59      106.12      3.69 o 
   5  -4   3       47.20       49.15      3.90 o 
   6  -4   3       88.24      126.16      7.82 o 
   7  -4   3       44.68       61.82      8.99 o 
  -7  -3   3       44.30       41.53      7.63 o 
  -6  -3   3        1.50        5.25      5.96 o 
  -5  -3   3      330.41      329.23      9.00 o 
  -4  -3   3      299.66      303.49      7.33 o 
  -3  -3   3      332.86      369.61      5.82 o 
  -2  -3   3      139.27      134.48      5.65 o 
  -1  -3   3       43.77       34.35      1.55 o 
   0  -3   3      291.07      260.39      3.98 o 
   1  -3   3      714.95      729.12      8.26 o 
   2  -3   3      559.17      531.81      8.05 o 
   3  -3   3     1106.02     1081.04     12.86 o 
   4  -3   3      469.45      476.91      6.98 o 
   5  -3   3       52.31       65.60      6.25 o 
   6  -3   3       23.96       25.27      4.81 o 
   7  -3   3       36.49       40.46      6.33 o 
   8  -3   3        1.17       15.31      7.15 o 
  -8  -2   3        4.14        3.23      6.35 o 
  -7  -2   3      106.07       99.44      9.31 o 
  -6  -2   3        2.53        4.99      5.42 o 
  -5  -2   3       25.71       24.02      2.40 o 
  -4  -2   3        4.79        8.37      1.96 o 
  -3  -2   3     1066.42     1067.96     11.65 o 
  -2  -2   3       24.57       28.67      1.54 o 
  -1  -2   3      381.01      378.91      4.92 o 
   0  -2   3       87.70       97.31      2.85 o 
   1  -2   3     3626.46     3704.57     32.87 o 
   2  -2   3      644.86      636.33      7.97 o 
   3  -2   3        2.04        4.58      2.30 o 
   4  -2   3      337.13      309.30      7.87 o 
   5  -2   3       39.86       42.36      4.20 o 
   6  -2   3      100.41      125.37      6.91 o 
   7  -2   3       15.79       14.16      5.49 o 
   8  -2   3       15.15       19.01     14.55 o 
  -7  -1   3        0.06        2.69      5.25 o 
  -6  -1   3       42.49       37.80      3.91 o 
  -5  -1   3      168.83      160.46      5.66 o 
  -4  -1   3        2.13        3.20      1.95 o 
  -3  -1   3        7.14       11.51      1.55 o 
  -2  -1   3     1231.42     1190.81     11.92 o 
  -1  -1   3      575.31      601.71     10.77 o 
   0  -1   3     1131.02     1126.38     10.91 o 
   1  -1   3      228.49      240.82      3.46 o 
   2  -1   3     1772.05     1711.72     20.51 o 
   3  -1   3      495.52      484.24      8.52 o 
   4  -1   3      962.86      999.31     15.20 o 
   5  -1   3      149.16      146.92      8.29 o 
   6  -1   3      102.55      110.51      6.24 o 
   7  -1   3       37.80       36.06      7.18 o 
   8  -1   3       21.61       31.20      9.63 o 
  -7   0   3        0.80        0.59      3.05 o 
  -6   0   3      145.78      155.20      7.83 o 
  -5   0   3      112.01      108.52      4.89 o 
  -4   0   3      799.22      731.35      9.03 o 
  -3   0   3       88.26       72.69      2.33 o 
  -2   0   3     1773.97     1837.28     21.31 o 
  -1   0   3     2016.19     2045.28     25.66 o 
   0   0   3      543.48      585.55      9.09 o 
   1   0   3      580.61      531.71     10.24 o 
   2   0   3      320.14      303.91      7.72 o 
   3   0   3     1533.37     1550.40     19.52 o 
   4   0   3        8.84        9.90      2.37 o 
   5   0   3      364.82      373.36      8.75 o 
   6   0   3        0.34        0.79      3.14 o 
   7   0   3      144.48      138.34     14.72 o 
   8   0   3        7.93       13.32      5.23 o 
  -8   1   3       33.58       30.67      6.38 o 
  -7   1   3       73.04       68.54      7.52 o 
  -6   1   3        4.05        2.09      6.57 o 
  -5   1   3        1.84        1.16      2.29 o 
  -4   1   3      145.11      154.44      6.09 o 
  -3   1   3     1917.15     1902.28     22.76 o 
  -2   1   3      293.77      301.16      5.40 o 
  -1   1   3     1137.02     1097.43     13.13 o 
   0   1   3     1513.96     1556.07     17.40 o 
   1   1   3     8285.13     8039.69    116.50 o 
   2   1   3      273.02      254.28      6.76 o 
   3   1   3     1306.85     1276.91     22.84 o 
   4   1   3      154.18      146.12      4.88 o 
   5   1   3      282.74      297.41      9.56 o 
   6   1   3      110.71      126.04      6.02 o 
   7   1   3       19.91       20.35      4.22 o 
   8   1   3        1.47        2.65      5.93 o 
  -8   2   3        6.11       -5.42      5.56 o 
  -7   2   3       33.90       40.37      6.69 o 
  -6   2   3        0.58        0.28      4.26 o 
  -5   2   3      595.44      570.83     10.19 o 
  -4   2   3      177.71      173.68      4.99 o 
  -3   2   3      166.22      164.97      4.34 o 
  -2   2   3     1214.40     1250.25     21.21 o 
  -1   2   3     1218.37     1197.33     14.13 o 
   0   2   3       89.22      116.30      3.75 o 
   1   2   3       64.26       57.03      2.92 o 
   2   2   3       17.08       15.63      1.87 o 
   3   2   3      322.42      321.29      8.35 o 
   4   2   3      429.89      409.82     10.73 o 
   5   2   3      157.12      145.73      7.15 o 
   6   2   3      135.99      127.53      5.61 o 
   7   2   3      132.56      138.46      6.78 o 
   8   2   3        8.45        4.23      6.27 o 
  -8   3   3        3.33        0.57      5.67 o 
  -7   3   3        6.99        1.50      4.82 o 
  -6   3   3        6.62       -0.94      4.00 o 
  -5   3   3       45.34       30.04      4.91 o 
  -4   3   3      297.09      282.74      6.10 o 
  -3   3   3      856.93      826.29      9.75 o 
  -2   3   3       78.96       70.52      1.98 o 
  -1   3   3     4268.30     4109.90     44.59 o 
   0   3   3     1932.72     2051.85     23.07 o 
   1   3   3     4328.38     4334.71     46.67 o 
   2   3   3       16.38       18.97      1.61 o 
   3   3   3      821.38      827.30     11.77 o 
   4   3   3      327.88      335.93      9.42 o 
   5   3   3      448.65      447.71     12.09 o 
   6   3   3      310.77      298.59     10.90 o 
   7   3   3        7.93        8.35      3.81 o 
   8   3   3       30.00       19.03      6.87 o 
  -7   4   3       22.76       17.67      5.96 o 
  -6   4   3       33.15       20.42      5.48 o 
  -5   4   3      343.87      344.62     12.57 o 
  -4   4   3        1.93        2.23      1.97 o 
  -3   4   3     1202.30     1109.12     11.73 o 
  -2   4   3      773.23      769.86     11.01 o 
  -1   4   3      982.68      917.65     28.38 o 
   0   4   3     2240.40     2458.68     27.75 o 
   1   4   3      591.21      579.46      8.23 o 
   2   4   3     2206.41     2269.86     26.17 o 
   3   4   3       31.44       26.08      2.15 o 
   4   4   3     3734.53     3796.77     43.41 o 
   5   4   3       18.10       26.14      4.74 o 
   6   4   3        2.38       -0.75      3.06 o 
   7   4   3       14.23        1.28      5.36 o 
   8   4   3        9.24        7.01      6.89 o 
  -7   5   3       18.27       20.68      6.64 o 
  -6   5   3        9.61        8.00      5.16 o 
  -5   5   3      225.02      216.45     10.39 o 
  -4   5   3      612.88      600.83     10.76 o 
  -3   5   3       54.56       52.79      4.18 o 
  -2   5   3     1998.51     1985.27     24.34 o 
  -1   5   3     1844.71     1869.93     22.83 o 
   0   5   3     4668.36     4853.28     68.61 o 
   1   5   3     1723.31     2018.50     23.60 o 
   2   5   3     4162.91     4495.45     49.25 o 
   3   5   3       14.75       26.30      2.31 o 
   4   5   3       78.92       73.68      3.66 o 
   5   5   3       25.64       24.30      3.06 o 
   6   5   3        6.16        2.52      5.19 o 
   7   5   3       31.08       37.36      7.12 o 
   8   5   3        1.10        1.76      6.64 o 
  -7   6   3       35.46       36.40      7.26 o 
  -6   6   3       67.30       65.73      7.55 o 
  -5   6   3       22.15       15.94      5.02 o 
  -4   6   3      160.13      141.53      5.72 o 
  -3   6   3      669.72      637.00     11.16 o 
  -2   6   3      861.98      828.71     12.91 o 
  -1   6   3     1470.49     1505.30     19.57 o 
   0   6   3     1216.49     1244.47     16.36 o 
   1   6   3     1455.81     1427.88     17.84 o 
   2   6   3        0.97       -0.50      2.01 o 
   3   6   3      696.21      698.03     10.58 o 
   4   6   3      106.06      116.38      8.20 o 
   6   6   3       33.72       41.73      7.46 o 
   7   6   3        9.18        5.62      6.92 o 
   8   6   3        1.12       -3.32      7.52 o 
  -6   7   3        5.09       -1.70      4.96 o 
  -5   7   3      230.35      226.41     11.49 o 
  -4   7   3       15.47       13.64      3.18 o 
  -3   7   3      390.17      370.24      8.59 o 
  -2   7   3      477.19      470.92     14.31 o 
  -1   7   3      551.88      531.29     17.79 o 
   0   7   3      542.78      550.35      9.51 o 
   1   7   3      166.60      163.80      4.62 o 
   2   7   3      294.49      315.88      6.94 o 
   3   7   3      317.68      325.38     12.09 o 
   4   7   3      152.30      171.52     10.64 o 
   5   7   3       35.44       44.71      7.72 o 
   6   7   3      101.35      110.42     10.21 o 
   7   7   3        2.72       -2.52      6.64 o 
  -6   8   3       24.19       18.50      6.16 o 
  -5   8   3      125.03      114.71      8.94 o 
  -4   8   3       92.97       99.75      5.77 o 
  -3   8   3       38.07       41.72      4.69 o 
  -2   8   3      121.73      113.85      5.31 o 
  -1   8   3       12.17        9.94      3.11 o 
   0   8   3     1196.88     1175.01     16.69 o 
   1   8   3      175.67      184.84      9.82 o 
   2   8   3      135.72      130.03      8.57 o 
   3   8   3      176.58      201.40     11.63 o 
   4   8   3      114.26      112.32      9.33 o 
   5   8   3        0.33       -0.94      6.01 o 
   6   8   3        0.59        2.64      7.35 o 
   7   8   3       37.73       44.20     10.04 o 
  -5   9   3      155.21      130.28      9.87 o 
  -4   9   3        5.01       -0.01      3.75 o 
  -3   9   3       36.53       35.57      4.38 o 
  -2   9   3      107.42      116.07      5.69 o 
  -1   9   3       42.27       42.48      4.52 o 
   0   9   3       36.61       28.17      5.62 o 
   1   9   3      145.68      139.00      9.82 o 
   2   9   3        1.67        3.77      5.50 o 
   3   9   3        0.62        0.26      5.25 o 
   4   9   3      137.88      149.32     11.09 o 
   5   9   3      179.83      195.66     13.79 o 
   6   9   3       38.79       51.91      9.25 o 
  -4  10   3        0.01       -2.66      3.77 o 
  -3  10   3       47.09       55.12      5.25 o 
  -2  10   3       78.66       77.53      5.34 o 
  -1  10   3      191.11      189.62     10.81 o 
   0  10   3       12.47        3.86      5.90 o 
   1  10   3        9.30       11.18      5.87 o 
   2  10   3      124.48      124.64      9.79 o 
   3  10   3        1.24        4.65      6.84 o 
   4  10   3       15.33        8.25      6.95 o 
   5  10   3       25.14       12.60      8.28 o 
  -3  11   3        1.92       -8.91      6.44 o 
  -2  11   3      130.58      137.85     10.78 o 
  -1  11   3       31.44       32.74      7.09 o 
   0  11   3        1.82        1.11      5.73 o 
   1  11   3       31.19       32.25      7.72 o 
   2  11   3        5.41       19.09      7.18 o 
   3  11   3       56.70       68.17      9.42 o 
   4  11   3       96.85      104.01     11.06 o 
  -2  12   3        0.27        6.44      7.43 o 
  -1  12   3        0.61       -4.14      6.41 o 
   0  12   3        0.93        4.17      7.01 o 
   1  12   3       77.46       77.14      9.45 o 
   2  12   3       11.95       18.27      7.72 o 
   3  12   3        3.14        4.48      8.00 o 
  -2 -10   4        7.16        0.40      6.69 o 
  -1 -10   4       42.91       57.50      8.57 o 
   0 -10   4        1.20       -5.13      6.13 o 
   1 -10   4        2.41       -3.57      6.21 o 
   2 -10   4       38.22       35.35      8.20 o 
  -4  -9   4       11.66        7.86      5.38 o 
  -3  -9   4       31.63       40.03      5.29 o 
  -2  -9   4        0.04        0.32      4.08 o 
  -1  -9   4       32.79       35.15      7.29 o 
   0  -9   4       86.97      100.26      9.25 o 
   1  -9   4        0.29        3.86      5.87 o 
   2  -9   4        5.97       -0.82      6.55 o 
   3  -9   4       13.01        1.39      6.84 o 
   4  -9   4      135.44      135.13     12.85 o 
  -5  -8   4        0.01        1.16      6.89 o 
  -4  -8   4        3.80        3.60      8.18 o 
  -3  -8   4       27.63       27.40      8.33 o 
  -2  -8   4       23.19       26.29      4.50 o 
  -1  -8   4        9.54        3.11      5.82 o 
   0  -8   4      172.39      143.09     10.16 o 
   1  -8   4       90.01       94.02      8.37 o 
   2  -8   4      349.67      322.18     14.62 o 
   3  -8   4        7.54        2.67      6.35 o 
   4  -8   4      106.47      110.36     10.75 o 
   5  -8   4       59.12       67.36      5.44 o 
  -5  -7   4       36.97       44.85      8.77 o 
  -4  -7   4        7.21        6.92      5.84 o 
  -3  -7   4       95.16       83.55      5.78 o 
  -2  -7   4       47.81       38.54      5.23 o 
  -1  -7   4      221.64      205.84      9.85 o 
   0  -7   4      130.97      104.52      5.30 o 
   1  -7   4        8.08        3.32      4.74 o 
   2  -7   4      237.90      225.28     11.95 o 
   3  -7   4      319.50      324.29      7.41 o 
   4  -7   4        2.02        0.53      3.13 o 
   5  -7   4        5.42        1.62      3.51 o 
   6  -7   4       13.87       24.35      4.68 o 
  -6  -6   4        1.91      -10.21      6.81 o 
  -5  -6   4        0.10        0.37      6.50 o 
  -4  -6   4        3.62        9.99      3.83 o 
  -3  -6   4      173.70      189.69      7.17 o 
  -2  -6   4       23.10       33.31      4.44 o 
  -1  -6   4        7.53        9.35      2.89 o 
   0  -6   4      301.57      282.88      7.27 o 
   1  -6   4       74.86       71.38      6.50 o 
   2  -6   4       89.22       87.82      6.91 o 
   3  -6   4      134.87      140.60      6.29 o 
   4  -6   4       24.58       26.46      5.32 o 
   5  -6   4       13.36       16.44      3.67 o 
   6  -6   4        4.02        7.12      4.01 o 
  -6  -5   4       11.48       16.34      7.94 o 
  -5  -5   4        1.08       -0.96      5.62 o 
  -4  -5   4       84.94       71.04      6.14 o 
  -3  -5   4      215.22      202.89     14.50 o 
  -2  -5   4       59.27       59.60      4.08 o 
  -1  -5   4       16.52       32.19      7.65 o 
   0  -5   4       24.20       18.02      2.13 o 
   1  -5   4      877.69      925.82     10.93 o 
   2  -5   4      139.58      130.79      7.53 o 
   3  -5   4      188.25      189.26      7.95 o 
   4  -5   4        5.86        7.54      2.80 o 
   5  -5   4      216.19      212.74      7.31 o 
   6  -5   4       21.60       22.29      5.48 o 
   7  -5   4        5.89        7.71      6.60 o 
  -7  -4   4        0.68        3.35      7.26 o 
  -6  -4   4        3.01       -4.17      6.44 o 
  -5  -4   4       16.86       24.00      6.41 o 
  -4  -4   4        4.91        3.64      2.99 o 
  -3  -4   4      284.25      304.84      7.69 o 
  -2  -4   4       26.92       27.19      6.45 o 
  -1  -4   4     1431.04     1367.79     28.31 o 
   0  -4   4       99.33       99.90      2.99 o 
   1  -4   4        1.40       -0.61      1.66 o 
   2  -4   4      567.89      565.10      7.78 o 
   3  -4   4      279.82      291.55      6.15 o 
   4  -4   4        0.32        0.51      2.34 o 
   5  -4   4        6.30        7.23      3.03 o 
   6  -4   4      233.18      278.50     10.02 o 
   7  -4   4       14.95       19.52      7.77 o 
  -7  -3   4        4.85        2.24      6.58 o 
  -6  -3   4       25.49       15.66      6.72 o 
  -5  -3   4       62.51       69.59      7.63 o 
  -4  -3   4      260.99      275.34      7.17 o 
  -3  -3   4      377.39      382.21      8.11 o 
  -2  -3   4       12.07       11.90      2.62 o 
  -1  -3   4       66.58       56.15      2.22 o 
   0  -3   4     3046.91     3091.68     28.38 o 
   1  -3   4      227.92      236.80      4.24 o 
   2  -3   4        0.94        0.31      1.98 o 
   3  -3   4       97.28       99.38      3.73 o 
   4  -3   4      519.43      522.26     12.24 o 
   5  -3   4       46.22       51.95      4.67 o 
   6  -3   4        0.44        1.79      3.87 o 
   7  -3   4       22.55       28.90      5.72 o 
   8  -3   4       14.54       22.90      7.36 o 
  -7  -2   4       13.89        7.80      5.96 o 
  -6  -2   4       48.19       30.41      6.27 o 
  -5  -2   4        2.79        0.54      4.71 o 
  -4  -2   4       65.24       79.94      3.17 o 
  -3  -2   4      535.64      531.86      7.20 o 
  -2  -2   4     1859.19     1821.80     43.57 o 
  -1  -2   4      225.41      239.73      3.97 o 
   0  -2   4      545.90      593.77      7.03 o 
   1  -2   4      546.14      505.50     11.76 o 
   2  -2   4      225.61      224.14      3.94 o 
   3  -2   4      365.00      383.67      6.57 o 
   4  -2   4      100.45       93.85      4.71 o 
   5  -2   4      555.98      559.64     14.40 o 
   6  -2   4       65.44       76.75      5.78 o 
   7  -2   4       17.40       20.34      5.49 o 
   8  -2   4       39.19       62.85      7.61 o 
  -7  -1   4        3.93        4.51      5.70 o 
  -6  -1   4        0.29        1.12      2.96 o 
  -5  -1   4      252.47      251.91     11.38 o 
  -4  -1   4       38.13       38.01      3.56 o 
  -3  -1   4       21.47       19.10      2.42 o 
  -2  -1   4      185.54      168.99      3.29 o 
  -1  -1   4      792.60      793.62      8.53 o 
   0  -1   4      598.71      609.75      6.93 o 
   1  -1   4      919.74      916.76      9.67 o 
   2  -1   4     3406.15     3478.18     39.27 o 
   3  -1   4     1481.39     1424.82     26.25 o 
   4  -1   4       58.70       51.75      4.98 o 
   5  -1   4       27.77       24.26      3.52 o 
   6  -1   4      357.15      375.36     10.23 o 
   7  -1   4       20.18       26.35     11.79 o 
   8  -1   4        6.38       16.33      6.15 o 
  -7   0   4        6.71        6.39      5.21 o 
  -6   0   4        3.43        0.93      3.04 o 
  -5   0   4        2.09        4.28      2.71 o 
  -4   0   4      545.62      548.53      9.92 o 
  -3   0   4      560.50      587.87      7.24 o 
  -2   0   4      242.17      213.80      6.05 o 
  -1   0   4      227.01      242.11      4.68 o 
   0   0   4     4276.71     4323.18     37.84 o 
   1   0   4      733.33      703.09     12.94 o 
   3   0   4      953.20      878.54     17.86 o 
   4   0   4      751.35      716.02     16.65 o 
   5   0   4       14.60       17.02      3.31 o 
   6   0   4       33.08       41.88      4.44 o 
   7   0   4       14.70       22.49      4.76 o 
   8   0   4       53.55       56.24      6.65 o 
  -8   1   4        5.63       -0.85      5.13 o 
  -7   1   4        0.20       -2.84      4.54 o 
  -6   1   4      105.01       88.78      4.98 o 
  -5   1   4       11.97       15.14      2.87 o 
  -4   1   4       40.64       40.68      3.15 o 
  -3   1   4      546.81      531.41      9.02 o 
  -2   1   4      219.77      200.62      4.61 o 
  -1   1   4      479.96      472.81     10.34 o 
   0   1   4      112.91      118.23      4.26 o 
   2   1   4      738.36      726.87     14.33 o 
   3   1   4       58.14       49.11      3.86 o 
   4   1   4      227.03      204.00      8.06 o 
   5   1   4      423.26      427.79     12.80 o 
   6   1   4      217.30      255.73     11.29 o 
   7   1   4      116.53      125.83      9.73 o 
   8   1   4       50.40       56.28      8.48 o 
  -7   2   4        0.05        7.38      5.33 o 
  -6   2   4       26.00       29.39      5.90 o 
  -5   2   4      587.25      542.63     10.19 o 
  -4   2   4        6.80        4.49      2.19 o 
  -3   2   4      160.00      163.53      4.67 o 
  -2   2   4      163.46      154.53      4.01 o 
  -1   2   4     3467.92     3588.28     38.83 o 
   0   2   4      963.46      929.25     16.40 o 
   1   2   4     3087.51     3104.17     47.42 o 
   2   2   4     1807.29     1792.91     29.44 o 
   3   2   4      786.73      762.70     15.55 o 
   4   2   4      257.06      288.76      9.31 o 
   5   2   4        1.34        3.32      3.18 o 
   6   2   4      313.19      302.60     11.61 o 
   7   2   4        7.85        6.50      5.39 o 
   8   2   4        2.89        1.28      6.18 o 
  -7   3   4       20.99       26.84      6.58 o 
  -6   3   4       15.65       12.45      4.94 o 
  -5   3   4       29.07       31.32      3.14 o 
  -4   3   4      119.25      119.42      5.02 o 
  -3   3   4      175.32      162.61      4.61 o 
  -2   3   4      331.49      301.14      9.14 o 
  -1   3   4       84.10       82.80      5.12 o 
   0   3   4     6779.19     7028.82     85.21 o 
   1   3   4     1213.63     1254.46     36.88 o 
   2   3   4      115.33      122.97      3.54 o 
   3   3   4     1279.60     1225.66     21.86 o 
   4   3   4      224.24      217.16      7.83 o 
   5   3   4      324.66      331.46     10.56 o 
   6   3   4      129.28      120.16      7.60 o 
   7   3   4       45.18       39.09      6.47 o 
   8   3   4       11.20        5.36      4.51 o 
  -7   4   4       10.81       10.81      6.16 o 
  -6   4   4      128.84      128.18      9.42 o 
  -5   4   4       51.96       44.51      5.99 o 
  -4   4   4        0.00        0.28      1.94 o 
  -3   4   4      518.42      511.84      6.69 o 
  -2   4   4      940.87      933.91     12.62 o 
  -1   4   4     1121.06     1106.78     14.33 o 
   0   4   4      633.59      714.32     13.73 o 
   1   4   4      399.24      374.56      6.32 o 
   2   4   4      481.08      586.99     12.14 o 
   3   4   4     1999.34     2085.96     53.42 o 
   4   4   4        8.60        6.72      2.19 o 
   5   4   4      382.54      388.41      8.74 o 
   6   4   4       44.43       54.26      4.56 o 
   7   4   4       16.53       20.45      4.37 o 
   8   4   4       35.73       36.48      8.11 o 
  -7   5   4        3.29        2.13      5.59 o 
  -6   5   4       33.77       25.28      5.93 o 
  -5   5   4      141.76      154.91      9.50 o 
  -4   5   4       82.28       74.93      6.33 o 
  -3   5   4        6.80        4.46      1.96 o 
  -2   5   4     3565.47     3445.56     39.41 o 
  -1   5   4       57.53       43.64      5.39 o 
   0   5   4      497.77      662.41      9.83 o 
   1   5   4     1321.88     1510.69     26.01 o 
   2   5   4      896.66      819.73     18.04 o 
   3   5   4      344.49      339.53      6.86 o 
   4   5   4      668.00      683.30     11.33 o 
   5   5   4        8.02       11.70      2.87 o 
   6   5   4      167.78      161.27      6.52 o 
   7   5   4        2.93        1.56      6.69 o 
   8   5   4       23.25       13.42      7.69 o 
  -7   6   4       30.09       30.21      7.40 o 
  -6   6   4       22.11       20.74      6.18 o 
  -5   6   4       52.53       48.51      6.33 o 
  -4   6   4      905.67      899.64     21.59 o 
  -3   6   4       15.48       12.84      7.38 o 
  -2   6   4       30.11       25.90      2.78 o 
  -1   6   4        4.13        2.73      2.48 o 
   0   6   4      810.43      786.26     11.64 o 
   1   6   4      155.06      148.04      4.36 o 
   2   6   4      607.48      618.10      9.78 o 
   3   6   4      573.89      567.45      9.57 o 
   4   6   4      290.12      292.95      7.04 o 
   5   6   4       18.88       23.80      5.73 o 
   6   6   4        0.06        3.43      6.18 o 
   7   6   4       11.56       10.64      6.86 o 
   8   6   4        0.24        0.91      7.06 o 
  -6   7   4       91.86      101.25      9.08 o 
  -5   7   4        9.02       10.81      5.13 o 
  -4   7   4        0.14       -5.16      3.57 o 
  -3   7   4      507.14      465.84      9.61 o 
  -2   7   4      199.98      195.36      6.16 o 
  -1   7   4      171.58      176.50      5.67 o 
   0   7   4        5.47        1.51      2.95 o 
   1   7   4      879.10      907.42     13.11 o 
   2   7   4       59.36       68.82      3.64 o 
   3   7   4      223.66      235.00     11.38 o 
   4   7   4      108.94      125.18      9.28 o 
   5   7   4       16.80       22.30      6.24 o 
   6   7   4       29.59       29.19      7.80 o 
   7   7   4       31.33       29.96      8.14 o 
  -6   8   4       20.20       15.77      6.47 o 
  -5   8   4       28.53       19.94      5.99 o 
  -4   8   4       12.13        6.81      4.99 o 
  -3   8   4      199.37      197.20      6.80 o 
  -2   8   4      376.91      374.59      9.85 o 
  -1   8   4      561.17      581.63     10.82 o 
   0   8   4      197.25      207.93      6.14 o 
   1   8   4      110.89      110.04      7.43 o 
   2   8   4      738.18      758.97     19.82 o 
   3   8   4      117.10      132.67      9.19 o 
   4   8   4      125.87      147.82     10.21 o 
   5   8   4        1.02       -1.99      5.93 o 
   6   8   4       10.67       19.97      7.66 o 
   7   8   4        0.26       -1.79      7.77 o 
  -5   9   4       55.21       45.65      7.63 o 
  -4   9   4      163.43      220.23     11.41 o 
  -3   9   4       66.63       62.95      5.15 o 
  -2   9   4       92.37       95.91      5.36 o 
  -1   9   4        3.65        1.75      2.90 o 
   0   9   4      302.16      292.50      7.56 o 
   1   9   4      155.53      177.87     10.02 o 
   2   9   4        2.31        8.03      5.70 o 
   3   9   4      119.35      106.00      8.91 o 
   4   9   4        3.67        8.74      6.24 o 
   5   9   4       45.14       58.84      8.82 o 
   6   9   4        0.37       -6.07      7.94 o 
  -4  10   4        3.26       10.78      5.47 o 
  -3  10   4       30.94       31.88      4.94 o 
  -2  10   4      260.59      274.59      8.58 o 
  -1  10   4      211.75      222.77     12.12 o 
   0  10   4      100.42      108.12      9.11 o 
   1  10   4      104.00      111.47      9.11 o 
   2  10   4       59.35       59.89      7.77 o 
   3  10   4      121.79      127.62     10.24 o 
   4  10   4       24.37       34.92      8.28 o 
   5  10   4       33.71       42.18      8.88 o 
  -3  11   4        6.87       16.58      4.58 o 
  -2  11   4       16.85       22.52      7.49 o 
  -1  11   4       12.73       16.17      6.61 o 
   0  11   4      114.11      140.92     10.41 o 
   1  11   4        2.92       -1.22      5.84 o 
   2  11   4      130.36      139.27     10.87 o 
   3  11   4        1.88       -3.35      6.72 o 
   4  11   4       92.46       92.32     11.18 o 
  -2  12   4      117.02      130.36     11.38 o 
  -1  12   4       25.13       36.68      7.89 o 
   0  12   4      146.66      135.30     10.81 o 
   1  12   4       47.25       54.52      8.74 o 
   2  12   4       18.39       12.45      8.28 o 
   3  12   4       39.27       32.14      8.85 o 
   0 -10   5        8.73       11.77      7.57 o 
  -3  -9   5       11.50       14.61      5.01 o 
  -2  -9   5        7.83        6.42      6.25 o 
  -1  -9   5       28.48       33.28      7.60 o 
   0  -9   5       49.47       44.71      7.49 o 
   1  -9   5        2.31        3.57      6.27 o 
   2  -9   5      106.08       92.57     10.33 o 
   3  -9   5        3.51        5.19      7.46 o 
  -4  -8   5        0.65        1.99      7.09 o 
  -3  -8   5        1.52       -1.69      4.23 o 
  -2  -8   5      232.94      218.87     12.66 o 
  -1  -8   5        8.99       14.91      4.05 o 
   0  -8   5      313.54      271.53     13.22 o 
   1  -8   5       62.34       66.38      8.40 o 
   2  -8   5        0.70        2.10      5.96 o 
   3  -8   5        7.23        8.14      6.98 o 
   4  -8   5       17.02       28.23      8.37 o 
  -5  -7   5        3.92       -0.11      7.32 o 
  -4  -7   5      151.12      147.51     11.04 o 
  -3  -7   5       19.58       17.12      4.22 o 
  -2  -7   5      211.38      173.72      7.03 o 
  -1  -7   5      106.69      104.51      5.41 o 
   0  -7   5       26.48       16.90      3.76 o 
   1  -7   5       98.60       77.51      7.89 o 
   2  -7   5       58.57       66.02      7.63 o 
   3  -7   5      161.22      167.65     11.55 o 
   4  -7   5        2.64        4.12      4.05 o 
   5  -7   5       20.36       21.28      4.27 o 
  -6  -6   5       17.12       27.74      8.43 o 
  -5  -6   5       15.20       19.23      7.29 o 
  -4  -6   5       56.30       57.56      8.43 o 
  -3  -6   5      326.07      309.37      9.00 o 
  -2  -6   5       21.83       17.49      3.77 o 
  -1  -6   5       74.51       69.33      4.77 o 
   0  -6   5      105.63       94.95      5.02 o 
   1  -6   5      287.12      287.23     11.55 o 
   2  -6   5       50.37       48.16      5.80 o 
   3  -6   5       45.31       57.61      4.65 o 
   4  -6   5       20.81       25.94      4.60 o 
   5  -6   5        7.90        5.12      4.16 o 
   6  -6   5        4.01        3.89      4.02 o 
  -6  -5   5        1.61       -0.68      6.41 o 
  -5  -5   5       28.37       42.64      7.57 o 
  -4  -5   5       91.52       90.13      9.02 o 
  -3  -5   5        6.86        7.27      4.72 o 
  -2  -5   5       24.87       31.03      4.01 o 
  -1  -5   5       40.22       40.86      5.21 o 
   0  -5   5      102.80       89.16      5.63 o 
   1  -5   5      376.36      382.17      7.80 o 
   2  -5   5      576.98      585.72     23.01 o 
   3  -5   5       28.54       32.71      3.85 o 
   4  -5   5      211.03      188.95      7.43 o 
   5  -5   5      228.87      253.76      7.94 o 
   6  -5   5        9.12        3.24      4.50 o 
   7  -5   5        5.86       -3.02      5.33 o 
  -6  -4   5        5.40        0.79      6.67 o 
  -5  -4   5       40.10       36.85      7.49 o 
  -4  -4   5       99.76       99.78      8.34 o 
  -3  -4   5       18.99       18.18      3.22 o 
  -2  -4   5       22.29       20.12      2.93 o 
  -1  -4   5      641.57      630.84     11.23 o 
   0  -4   5      359.45      366.58      5.88 o 
   1  -4   5        3.30        4.42      1.70 o 
   2  -4   5      537.04      547.51     10.08 o 
   3  -4   5      262.06      256.26      7.28 o 
   4  -4   5       73.87       73.55      4.88 o 
   5  -4   5        8.82       10.06      3.27 o 
   6  -4   5       54.83       60.00      5.87 o 
   7  -4   5       53.63       74.40      7.28 o 
  -7  -3   5       12.01       14.07      7.74 o 
  -6  -3   5        1.51        4.54      6.50 o 
  -5  -3   5        1.44        5.05      5.65 o 
  -4  -3   5       30.57       33.70      5.73 o 
  -3  -3   5      204.58      214.67      6.22 o 
  -2  -3   5       59.84       52.03      2.81 o 
  -1  -3   5        2.27        3.62      1.46 o 
   0  -3   5     1735.92     1792.33     17.90 o 
   1  -3   5      888.66      876.81     10.22 o 
   2  -3   5       91.91      100.28      3.32 o 
   3  -3   5       67.29       61.82      4.05 o 
   4  -3   5      952.09      949.12     15.77 o 
   5  -3   5       81.64       92.16      5.80 o 
   6  -3   5       10.61        3.17      4.30 o 
   7  -3   5        3.39        5.01      5.37 o 
  -7  -2   5        2.29       -1.87      6.07 o 
  -6  -2   5       84.21       79.27      8.65 o 
  -5  -2   5       46.75       48.20      6.55 o 
  -4  -2   5       78.49       70.02      6.55 o 
  -3  -2   5        3.76        4.12      1.68 o 
  -2  -2   5      875.77      857.05     22.08 o 
  -1  -2   5      211.78      216.35      4.05 o 
   0  -2   5       15.03       15.64      2.29 o 
   1  -2   5      532.35      512.20      6.81 o 
   2  -2   5     1229.18     1215.41     13.10 o 
   3  -2   5       12.37       10.90      2.46 o 
   4  -2   5       49.43       49.99      5.31 o 
   5  -2   5      422.68      437.86     14.73 o 
   6  -2   5       93.02      103.95      6.36 o 
   7  -2   5        1.45        2.99      4.58 o 
   8  -2   5       22.82       15.86      8.54 o 
  -7  -1   5        5.77        5.13      6.33 o 
  -6  -1   5        8.21        9.16      5.73 o 
  -5  -1   5        8.69        9.61      3.11 o 
  -4  -1   5      132.50      149.27      9.12 o 
  -3  -1   5       29.58       43.00      3.07 o 
  -2  -1   5       29.16       32.15      1.81 o 
  -1  -1   5     3025.76     2978.08     27.28 o 
   0  -1   5      487.80      503.53      6.36 o 
   1  -1   5       54.99       67.23      3.46 o 
   2  -1   5      815.52      823.61     19.37 o 
   3  -1   5     2008.52     1984.64     34.79 o 
   4  -1   5        5.38        4.08      3.32 o 
   5  -1   5        1.26        9.33      4.34 o 
   6  -1   5      237.90      263.90     12.17 o 
   7  -1   5      164.18      185.70     12.46 o 
   8  -1   5        1.89       10.41      7.69 o 
  -7   0   5       24.78       18.75      6.10 o 
  -6   0   5        3.73       -1.29      3.19 o 
  -5   0   5        0.48        0.04      2.51 o 
  -4   0   5      186.69      185.68      5.80 o 
  -3   0   5     1154.53     1138.06     15.99 o 
  -2   0   5      157.81      168.25      4.71 o 
  -1   0   5       68.15       69.31      3.75 o 
   0   0   5     2835.49     2803.46     28.20 o 
   1   0   5      756.02      762.47     16.35 o 
   2   0   5        6.00        5.79      2.35 o 
   3   0   5      157.22      187.00      7.41 o 
   4   0   5     2477.86     2422.16     42.05 o 
   5   0   5      914.05      961.65     22.08 o 
   6   0   5       56.79       47.55      6.35 o 
   7   0   5      199.27      190.93     11.52 o 
   8   0   5       20.24       26.64      7.69 o 
  -7   1   5        0.34       -4.54      5.05 o 
  -6   1   5       61.39       67.68      6.38 o 
  -5   1   5       89.23       91.63      4.81 o 
  -4   1   5        0.11       -1.25      2.06 o 
  -3   1   5       39.76       34.50      2.90 o 
  -2   1   5     2272.29     2235.30     47.70 o 
  -1   1   5        2.43        4.33      1.40 o 
   0   1   5       17.35       25.63      2.31 o 
   1   1   5       47.35       30.22      2.87 o 
   2   1   5     4088.99     4411.02     67.48 o 
   3   1   5      594.83      680.01     15.20 o 
   4   1   5      696.18      701.15     16.53 o 
   5   1   5     1154.11     1213.10     25.58 o 
   6   1   5       46.79       52.65      6.33 o 
   7   1   5        1.41        0.43      5.02 o 
   8   1   5       36.43       42.13      8.48 o 
  -7   2   5        1.06       -0.11      5.22 o 
  -6   2   5        1.25        3.38      3.22 o 
  -5   2   5      116.71      118.16      5.36 o 
  -4   2   5      269.37      269.35     15.47 o 
  -3   2   5       68.83       72.67      3.63 o 
  -2   2   5      264.75      264.61      5.74 o 
  -1   2   5     2100.49     2085.42     24.29 o 
   0   2   5     1489.20     1590.43     18.86 o 
   1   2   5     1342.28     1334.98     23.04 o 
   2   2   5     2327.99     2340.11     38.03 o 
   3   2   5     2665.27     2627.34     42.88 o 
   4   2   5       64.29       70.47      5.36 o 
   5   2   5       35.73       44.99      5.19 o 
   6   2   5      261.09      250.49     11.12 o 
   7   2   5        8.65        8.85      5.65 o 
   8   2   5        5.30       -0.34      6.38 o 
  -7   3   5       22.59       28.23      6.92 o 
  -6   3   5       34.60       32.96      6.41 o 
  -5   3   5       60.76       59.59      3.94 o 
  -4   3   5      285.16      269.10      6.68 o 
  -3   3   5      930.63      901.64     20.73 o 
  -2   3   5        1.23        1.22      2.07 o 
  -1   3   5       10.57        8.25      1.62 o 
   0   3   5     3662.23     3728.81     40.80 o 
   1   3   5       26.19       24.23      2.74 o 
   3   3   5      147.70      127.95      5.87 o 
   4   3   5     1579.70     1509.45     27.72 o 
   5   3   5        7.34        6.35      3.83 o 
   6   3   5       98.02      122.79      8.17 o 
   7   3   5       52.11       36.37      6.52 o 
   8   3   5      138.51      136.10     10.50 o 
  -7   4   5        0.18       -2.30      5.82 o 
  -6   4   5      143.51      129.89      9.39 o 
  -5   4   5       18.06       20.08      5.05 o 
  -4   4   5       97.95       97.37      4.35 o 
  -3   4   5      282.04      268.74      6.18 o 
  -2   4   5     1122.96     1072.06     11.35 o 
  -1   4   5      144.22      148.47      9.78 o 
   0   4   5     1103.75     1194.93     15.09 o 
   1   4   5     2428.53     2397.59     27.71 o 
   2   4   5     3952.95     4070.13     45.39 o 
   3   4   5        4.45        3.89      2.01 o 
   4   4   5       29.67       33.76      4.68 o 
   5   4   5      391.22      385.42      8.91 o 
   6   4   5       66.46       72.02      5.18 o 
   7   4   5        1.04        2.27      4.03 o 
   8   4   5       10.13       12.45      7.04 o 
  -7   5   5        0.35       -1.53      5.42 o 
  -6   5   5        7.28        2.38      4.99 o 
  -5   5   5       36.15       40.48      6.21 o 
  -4   5   5        3.62        2.52      3.69 o 
  -3   5   5      149.45      161.93      8.23 o 
  -2   5   5      130.53      131.28      4.86 o 
  -1   5   5     3099.66     3100.99     35.65 o 
   0   5   5      424.07      452.79      7.72 o 
   1   5   5       66.63       80.73      3.54 o 
   2   5   5      962.76      932.73     13.17 o 
   3   5   5      927.45      927.05     13.71 o 
   4   5   5       80.72       93.21      4.42 o 
   5   5   5       14.52       15.63      3.20 o 
   6   5   5      238.40      227.45      8.30 o 
   7   5   5       28.26       38.21      8.23 o 
   8   5   5       12.70       14.84      8.23 o 
  -6   6   5       30.80       14.50      5.96 o 
  -5   6   5       41.52       25.45      5.70 o 
  -4   6   5       68.72       73.99      6.98 o 
  -3   6   5      655.84      630.70     16.50 o 
  -2   6   5      216.72      215.40      5.90 o 
  -1   6   5       24.19       28.86      2.76 o 
   0   6   5     2755.04     2817.43     32.93 o 
   1   6   5      568.02      579.09     11.22 o 
   2   6   5       46.34       53.58      3.05 o 
   3   6   5       57.60       46.16      3.23 o 
   4   6   5      291.95      286.19      7.14 o 
   5   6   5       16.83       25.70      3.59 o 
   6   6   5      108.29      138.59     10.21 o 
   7   6   5       45.15       44.71      8.51 o 
  -6   7   5       35.64       35.12      7.49 o 
  -5   7   5       12.72       13.33      5.36 o 
  -4   7   5        9.42        8.65      4.57 o 
  -3   7   5       90.62       98.11      7.04 o 
  -2   7   5      762.65      710.85     12.19 o 
  -1   7   5        4.25        4.52      2.45 o 
   0   7   5        7.70       10.03      2.30 o 
   1   7   5      391.11      370.29      7.61 o 
   2   7   5      177.87      183.01      5.48 o 
   3   7   5      533.29      553.84      9.99 o 
   4   7   5       36.23       33.96      6.01 o 
   5   7   5      605.29      610.69     19.51 o 
   6   7   5       21.26       25.67      7.32 o 
   7   7   5       15.77        9.59      7.63 o 
  -6   8   5        0.25        7.01      6.16 o 
  -5   8   5       55.84       57.02      7.43 o 
  -4   8   5       24.43       23.20      5.82 o 
  -3   8   5       17.03       12.65      4.62 o 
  -2   8   5        9.67        5.48      3.01 o 
  -1   8   5      576.30      547.38     10.66 o 
   0   8   5       87.48       97.76      4.54 o 
   1   8   5      344.04      374.81     15.48 o 
   2   8   5      494.88      555.53     10.25 o 
   3   8   5      500.96      504.20     16.44 o 
   4   8   5       24.92       31.86      7.01 o 
   5   8   5       33.27       39.20      8.23 o 
   6   8   5       84.15       94.90     10.70 o 
   7   8   5        3.38        4.57      7.80 o 
  -5   9   5        6.20        2.24      5.59 o 
  -4   9   5      106.94       94.45      8.60 o 
  -3   9   5      172.62      192.11     10.33 o 
  -2   9   5       17.88       15.06      4.52 o 
  -1   9   5       24.84       30.65      3.86 o 
   0   9   5      365.43      370.74      8.80 o 
   1   9   5       69.21       75.01      7.21 o 
   2   9   5      317.58      342.72     13.93 o 
   3   9   5        0.91       -1.05      5.76 o 
   4   9   5      243.37      221.56     12.49 o 
   5   9   5        1.65        2.35      7.21 o 
   6   9   5       19.13       24.79      9.16 o 
  -4  10   5        0.92        1.13      5.13 o 
  -3  10   5       22.86       17.81      5.65 o 
  -2  10   5      101.83      101.92      5.94 o 
  -1  10   5        8.29       16.31      4.47 o 
   0  10   5       25.22       27.54      6.72 o 
   1  10   5      200.04      200.47     11.80 o 
   2  10   5      162.62      182.92     11.26 o 
   3  10   5       85.88       85.31      9.11 o 
   4  10   5        2.18       -2.75      7.18 o 
   5  10   5       29.44       34.47      8.77 o 
  -3  11   5       22.39       25.11      6.07 o 
  -2  11   5        0.31        5.16      6.38 o 
  -1  11   5       15.54       16.76      6.33 o 
   0  11   5       79.31       64.88      8.68 o 
   1  11   5      177.68      175.20     11.52 o 
   2  11   5       68.48       79.92      9.70 o 
   3  11   5       12.34        5.36      6.92 o 
   4  11   5       16.70        9.82      7.97 o 
   5  11   5        1.64       -9.19      8.23 o 
  -2  12   5       15.16       21.81      7.83 o 
  -1  12   5       15.31       11.40      7.35 o 
   0  12   5      173.35      170.69     12.48 o 
   1  12   5        1.14        3.69      7.40 o 
   2  12   5       32.87       31.20      9.11 o 
   3  12   5       35.47       55.91      9.65 o 
  -2  -9   6       10.07       -4.63      4.63 o 
  -1  -9   6       13.17        2.24      6.89 o 
   0  -9   6       10.40        5.25      6.47 o 
   1  -9   6        6.28        4.57      7.29 o 
   2  -9   6       18.32       21.76      8.00 o 
  -3  -8   6        2.49       -0.48      6.55 o 
  -2  -8   6       38.85       20.37      4.63 o 
  -1  -8   6       27.51       35.01      6.28 o 
   0  -8   6        0.51        0.99      5.70 o 
   1  -8   6       54.91       43.09      7.49 o 
   2  -8   6        5.52       11.69      6.84 o 
   3  -8   6        1.64       -1.08      7.29 o 
   4  -8   6        0.84       -4.40      7.69 o 
  -4  -7   6       27.43       21.73      7.91 o 
  -3  -7   6        0.08        3.74      5.99 o 
  -2  -7   6        6.77        0.11      3.85 o 
  -1  -7   6        1.53       -1.82      3.44 o 
   0  -7   6        0.53       -0.11      5.62 o 
   1  -7   6       11.05        4.34      5.99 o 
   2  -7   6        3.81        2.27      6.41 o 
   3  -7   6       12.79        9.42      7.23 o 
   4  -7   6       19.63       18.55      7.72 o 
   5  -7   6        4.62       12.13      5.10 o 
  -5  -6   6       12.39        6.86      7.18 o 
  -4  -6   6        6.32       10.38      6.64 o 
  -3  -6   6       18.73       26.61      7.01 o 
  -2  -6   6        6.02        4.15      4.34 o 
  -1  -6   6      138.36      129.08      6.38 o 
   0  -6   6       39.82       40.09      6.06 o 
   1  -6   6       44.75       43.74      6.30 o 
   2  -6   6        9.83        6.21      5.47 o 
   3  -6   6        6.06        7.37      3.68 o 
   4  -6   6      145.76      146.74      7.48 o 
   5  -6   6       28.44       46.00      5.90 o 
   6  -6   6       10.66        7.15      7.18 o 
  -6  -5   6        0.17        7.72      7.69 o 
  -5  -5   6       15.61       30.64      7.57 o 
  -4  -5   6       13.41        8.96      6.07 o 
  -3  -5   6        2.54       11.97      5.45 o 
  -2  -5   6        5.90       12.69      3.51 o 
  -1  -5   6       43.06       43.48      3.84 o 
   0  -5   6       79.35       83.25      6.91 o 
   1  -5   6       85.60       85.34      4.85 o 
   2  -5   6      258.03      257.57      7.50 o 
   3  -5   6        1.28        0.37      3.18 o 
   4  -5   6      153.71      152.61      7.31 o 
   5  -5   6      137.47      162.28      7.74 o 
   6  -5   6       77.91       79.46      9.11 o 
  -6  -4   6       16.05       16.17      7.38 o 
  -5  -4   6        5.38        7.57      6.75 o 
  -4  -4   6      119.25      151.67     10.81 o 
  -3  -4   6        0.13        0.26      4.82 o 
  -2  -4   6      635.36      585.06     11.08 o 
  -1  -4   6      241.28      235.60     10.78 o 
   0  -4   6       86.04       91.46      3.42 o 
   1  -4   6       13.80       15.86      2.13 o 
   2  -4   6       14.00       14.88      3.13 o 
   3  -4   6      380.79      395.01      9.28 o 
   4  -4   6      156.89      162.13      6.93 o 
   5  -4   6       31.37       41.59      6.47 o 
   6  -4   6        5.77       -0.31      5.82 o 
   7  -4   6       48.88       46.16      9.50 o 
  -6  -3   6       23.93       35.69      7.77 o 
  -5  -3   6        7.46       -2.01      5.87 o 
  -4  -3   6       61.92       54.04      7.04 o 
  -3  -3   6       29.52       32.06      5.56 o 
  -2  -3   6       13.83        9.96      2.63 o 
  -1  -3   6       62.47       61.78      2.71 o 
   0  -3   6      145.63      152.04      4.95 o 
   1  -3   6      664.55      622.30      8.43 o 
   2  -3   6       90.19       95.23      3.53 o 
   3  -3   6      305.26      278.85     15.33 o 
   4  -3   6      239.65      240.07      7.74 o 
   5  -3   6      254.58      273.30     11.86 o 
   6  -3   6        0.59        0.48      5.33 o 
   7  -3   6      115.69      136.97     11.26 o 
  -7  -2   6        8.09       -4.20      6.89 o 
  -6  -2   6       19.82       15.83      6.58 o 
  -5  -2   6       45.14       50.81      7.32 o 
  -4  -2   6       53.22       51.04      6.89 o 
  -3  -2   6      111.49      109.41      4.71 o 
  -2  -2   6      609.13      598.48     15.10 o 
  -1  -2   6      204.24      198.28      4.14 o 
   0  -2   6      293.73      280.34      5.70 o 
   1  -2   6       75.20       81.20      5.95 o 
   2  -2   6     1038.51     1037.13     12.02 o 
   3  -2   6       64.97       60.84      6.07 o 
   4  -2   6       67.81       63.75      5.99 o 
   5  -2   6      225.77      243.36     11.01 o 
   6  -2   6      111.48      132.97      9.93 o 
   7  -2   6       45.33       33.39      7.55 o 
  -7  -1   6        1.29       -1.79      6.30 o 
  -6  -1   6        6.93       10.07      6.18 o 
  -5  -1   6        5.31        3.12      5.22 o 
  -4  -1   6      236.95      243.31      7.10 o 
  -3  -1   6       14.68        9.94      2.49 o 
  -2  -1   6      227.15      231.20      4.31 o 
  -1  -1   6      648.60      652.23      7.98 o 
   0  -1   6     1245.03     1235.67     13.22 o 
   1  -1   6      955.46     1048.25     11.70 o 
   2  -1   6      780.99      793.94     15.88 o 
   3  -1   6     1201.45     1197.88     24.00 o 
   4  -1   6       22.14       16.65      4.43 o 
   5  -1   6      309.67      323.60     12.69 o 
   6  -1   6       24.26       27.74      6.21 o 
   7  -1   6       11.51       22.24      6.69 o 
   8  -1   6        4.69        1.36      7.29 o 
  -7   0   6       15.62       15.72      6.52 o 
  -6   0   6       49.50       53.66      7.56 o 
  -5   0   6       50.00       43.02      4.11 o 
  -4   0   6       86.81       84.26      4.70 o 
  -3   0   6      628.14      630.92     10.99 o 
  -2   0   6        2.02        1.67      1.85 o 
  -1   0   6      337.09      328.17      4.83 o 
   0   0   6      961.12      974.78     10.62 o 
   1   0   6     4455.26     4627.65     50.31 o 
   2   0   6      449.81      488.48     12.15 o 
   3   0   6     1791.50     1978.35     34.91 o 
   4   0   6      388.11      402.85     12.58 o 
   5   0   6       30.45       32.65      5.28 o 
   6   0   6       25.41       16.48      5.65 o 
   7   0   6       28.90       30.86      7.38 o 
   8   0   6       20.08       25.11      7.94 o 
  -7   1   6        2.93        4.38      7.43 o 
  -6   1   6       26.66       26.25      4.24 o 
  -5   1   6      164.26      185.00      6.92 o 
  -4   1   6       60.43       55.85      4.06 o 
  -3   1   6        3.87        7.61      2.41 o 
  -2   1   6     2555.12     2598.95     30.55 o 
  -1   1   6     4146.54     4395.09     68.37 o 
   0   1   6     2867.33     3153.03     35.34 o 
   2   1   6     1045.91      961.38     19.17 o 
   3   1   6      161.25      196.45      7.66 o 
   4   1   6      205.64      236.19      9.28 o 
   5   1   6      235.62      219.05      9.79 o 
   6   1   6       98.34      107.13      8.09 o 
   7   1   6       21.55       13.30      6.01 o 
   8   1   6        3.13        4.48      6.69 o 
  -7   2   6       17.40       28.31      6.61 o 
  -6   2   6       18.94       10.42      4.69 o 
  -5   2   6        3.74        6.83      4.21 o 
  -4   2   6      662.58      658.31     11.73 o 
  -3   2   6      118.37      139.01      7.24 o 
  -2   2   6     1318.81     1454.36     34.39 o 
  -1   2   6     2448.18     2621.29     30.34 o 
   0   2   6     1100.36     1015.38     13.55 o 
   1   2   6      538.57      583.39     12.84 o 
   2   2   6     1033.93     1070.65     20.50 o 
   3   2   6     2477.38     2483.18     41.64 o 
   4   2   6      374.48      366.59     11.27 o 
   5   2   6       46.70       34.16      4.99 o 
   6   2   6      201.10      176.75      9.53 o 
   7   2   6       95.98      111.72      9.25 o 
   8   2   6        0.83       -2.72      5.79 o 
  -7   3   6        8.67       11.03      6.35 o 
  -6   3   6      102.84      103.92      9.14 o 
  -5   3   6        0.48       -0.30      3.66 o 
  -4   3   6      304.13      316.44      7.70 o 
  -3   3   6     1142.78     1131.31     16.14 o 
  -2   3   6      137.76      145.78      4.72 o 
  -1   3   6       60.14       68.37      3.32 o 
   0   3   6      950.95      956.16     12.50 o 
   1   3   6     1143.97     1148.64     14.95 o 
   2   3   6       83.81       72.83      4.82 o 
   3   3   6        3.91        7.35      2.98 o 
   4   3   6     1660.11     1577.51     29.25 o 
   5   3   6      116.12      112.84      7.12 o 
   6   3   6       14.82       11.69      5.11 o 
   7   3   6       37.13       35.60      6.27 o 
   8   3   6      103.40      104.57      9.48 o 
  -7   4   6        0.36       -1.99      5.62 o 
  -6   4   6       23.02       29.02      6.41 o 
  -5   4   6        8.01       20.99      5.65 o 
  -4   4   6       12.06       17.21      2.96 o 
  -3   4   6       14.07       13.29      2.53 o 
  -2   4   6     1630.28     1622.91     23.55 o 
  -1   4   6       90.25       85.47      3.40 o 
   0   4   6        6.48        7.84      2.38 o 
   1   4   6      543.98      559.39     11.25 o 
   2   4   6     6759.81     6574.56     71.46 o 
   3   4   6       20.99       19.61      2.55 o 
   4   4   6        8.58       10.30      3.29 o 
   5   4   6      419.53      406.75     12.49 o 
   6   4   6      170.56      197.45      9.96 o 
   7   4   6        9.20        6.83      4.15 o 
   8   4   6       58.89       56.39      7.30 o 
  -6   5   6       15.89       18.10      6.04 o 
  -5   5   6       67.14       62.38      7.49 o 
  -4   5   6      873.24      854.93     13.65 o 
  -3   5   6       56.20       50.50      3.40 o 
  -2   5   6        3.37        3.43      3.01 o 
  -1   5   6      539.42      528.11     19.08 o 
   0   5   6     1336.55     1360.01     17.52 o 
   1   5   6      150.23      169.92      4.74 o 
   2   5   6       10.39       10.19      2.24 o 
   3   5   6     1287.77     1244.33     23.29 o 
   4   5   6       61.17       67.80      4.12 o 
   5   5   6       14.00        6.53      3.21 o 
   6   5   6       10.51        9.28      3.82 o 
   7   5   6      205.11      225.89     20.13 o 
   8   5   6       11.80        0.34      7.94 o 
  -6   6   6       26.78       30.38      6.81 o 
  -5   6   6       51.47       43.09      6.64 o 
  -4   6   6       26.48       25.08      5.45 o 
  -3   6   6      579.49      597.52     16.44 o 
  -2   6   6       23.86       18.33      4.00 o 
  -1   6   6      136.27      138.57      4.99 o 
   0   6   6      510.39      533.22      9.25 o 
   1   6   6     1965.39     2021.17     24.87 o 
   2   6   6      102.30      104.42      4.29 o 
   3   6   6       29.70       32.37      3.22 o 
   4   6   6      655.15      637.18     12.85 o 
   5   6   6      137.12      142.67      6.27 o 
   6   6   6       18.05       35.06      7.49 o 
   7   6   6        5.99       -0.40      7.40 o 
  -6   7   6       26.50       20.06      6.55 o 
  -5   7   6       75.66       95.86      9.02 o 
  -4   7   6        7.43        5.19      4.99 o 
  -3   7   6       10.95        7.18      4.48 o 
  -2   7   6      308.10      282.76     10.53 o 
  -1   7   6      255.90      253.82      6.88 o 
   0   7   6      116.74      129.90      6.88 o 
   1   7   6      496.96      513.97     12.17 o 
   2   7   6     1439.75     1464.25     19.77 o 
   3   7   6        4.13        5.43      3.32 o 
   4   7   6       22.14       21.12      3.25 o 
   5   7   6      341.61      326.04     14.70 o 
   6   7   6      110.27      113.54     10.75 o 
   7   7   6        1.42       -4.51      7.57 o 
  -5   8   6        6.38        5.65      5.84 o 
  -4   8   6      149.85      153.01      9.76 o 
  -3   8   6       29.58       22.89      5.22 o 
  -2   8   6        2.06        8.17      4.14 o 
  -1   8   6     1265.29     1331.74     19.35 o 
   0   8   6      402.89      394.99      8.73 o 
   1   8   6       52.45       56.38      7.06 o 
   2   8   6       20.51       21.99      3.26 o 
   3   8   6      620.77      625.74     11.41 o 
   4   8   6        9.43        0.65      5.93 o 
   5   8   6       33.18       42.16      8.14 o 
   6   8   6       10.52        7.66      7.57 o 
   7   8   6      106.79      127.61     12.99 o 
  -5   9   6        1.96        1.99      6.18 o 
  -4   9   6       21.63       24.40      6.52 o 
  -3   9   6      255.30      274.54     12.32 o 
  -2   9   6       16.15       12.51      4.91 o 
  -1   9   6        1.52       -1.20      2.96 o 
   0   9   6      371.90      380.94      8.97 o 
   1   9   6      433.02      475.53     18.66 o 
   2   9   6       20.34       24.71      6.27 o 
   3   9   6       76.90       61.22      7.75 o 
   4   9   6      318.17      341.97     14.98 o 
   6   9   6       17.34       11.94      7.91 o 
  -4  10   6       12.65        7.35      5.84 o 
  -3  10   6        1.39       -0.14      5.08 o 
  -2  10   6      282.09      291.64     12.43 o 
  -1  10   6       23.52       24.22      4.15 o 
   0  10   6        5.21        4.11      4.06 o 
   1  10   6       42.08       57.70      7.83 o 
   2  10   6      344.78      374.57     15.47 o 
   3  10   6       23.51       15.69      7.21 o 
   4  10   6       14.91       29.08      7.66 o 
   5  10   6      241.31      249.22     15.46 o 
  -3  11   6        8.72        4.43      5.79 o 
  -2  11   6        4.01        5.08      5.62 o 
  -1  11   6      256.56      261.74     13.48 o 
   0  11   6      196.00      212.01     12.46 o 
   1  11   6       38.28       45.19      8.31 o 
   2  11   6        2.40       -4.06      6.55 o 
   3  11   6      208.87      167.38     12.31 o 
   4  11   6        0.57       17.73      8.65 o 
  -1  12   6        2.27        3.49      6.86 o 
   0  12   6       37.97       29.56      7.91 o 
   1  12   6        6.30       11.66      7.15 o 
   2  12   6       19.65       24.06      8.08 o 
   3  12   6       11.91       16.11      8.20 o 
  -2  -8   7       26.76       28.14      7.63 o 
  -1  -8   7        0.13        3.38      6.67 o 
   0  -8   7        2.65        4.31      6.78 o 
   1  -8   7       22.79       27.86      7.94 o 
   2  -8   7       13.92        8.94      7.29 o 
   3  -8   7        0.20        3.06      8.08 o 
  -3  -7   7        0.40       -7.55      6.44 o 
  -2  -7   7        1.06        6.10      6.38 o 
  -1  -7   7        2.01        1.20      4.00 o 
   0  -7   7       40.82       33.82      7.15 o 
   1  -7   7       10.56        5.67      6.38 o 
   2  -7   7       85.19       66.87      8.65 o 
   3  -7   7       33.12       36.79      8.20 o 
   4  -7   7        0.06       -5.22      7.38 o 
  -4  -6   7        2.23       -1.96      6.55 o 
  -3  -6   7        0.24        4.08      6.13 o 
  -2  -6   7       19.46       22.81      6.58 o 
  -1  -6   7        8.91        6.54      3.73 o 
   0  -6   7      314.96      305.35      8.97 o 
   1  -6   7       43.30       45.56      6.81 o 
   2  -6   7       64.68       56.94      8.06 o 
   3  -6   7       87.31       99.13      9.65 o 
   4  -6   7       22.03       22.28      5.59 o 
   5  -6   7        1.14       -0.96      6.28 o 
  -5  -5   7        0.45        7.49      7.26 o 
  -4  -5   7        9.32       10.95      6.61 o 
  -3  -5   7        4.83        9.99      6.33 o 
  -2  -5   7      197.14      180.72     10.16 o 
  -1  -5   7       69.99       84.27      9.08 o 
   0  -5   7       94.25       89.31      5.08 o 
   1  -5   7      167.46      163.49      9.82 o 
   2  -5   7      100.06      110.05      5.61 o 
   3  -5   7       57.73       52.59      4.76 o 
   4  -5   7      149.92      152.33      7.21 o 
   5  -5   7        0.96        5.69      4.54 o 
   6  -5   7       29.56       29.70      8.17 o 
  -5  -4   7        4.90        4.68      6.69 o 
  -4  -4   7       18.19       37.16      7.66 o 
  -3  -4   7        7.95        2.98      5.19 o 
  -2  -4   7      212.26      198.23     10.58 o 
  -1  -4   7      164.03      173.15      6.17 o 
   0  -4   7      359.47      387.63      8.82 o 
   1  -4   7      280.67      268.08      7.09 o 
   2  -4   7      340.33      318.52      8.33 o 
   3  -4   7       66.65       80.15      5.48 o 
   4  -4   7      589.91      624.67     13.39 o 
   5  -4   7      152.30      132.19      9.76 o 
   6  -4   7      315.66      329.78     15.49 o 
  -6  -3   7        3.96        6.67      7.04 o 
  -5  -3   7        0.05       -1.25      5.93 o 
  -4  -3   7        4.11       11.49      5.84 o 
  -3  -3   7       65.87       91.44      8.23 o 
  -2  -3   7      532.17      568.80     16.38 o 
  -1  -3   7      294.71      293.97      5.75 o 
   0  -3   7      135.75      134.11      4.07 o 
   1  -3   7      293.31      299.64      6.73 o 
   2  -3   7      428.99      427.18     12.56 o 
   3  -3   7     1655.54     1664.92     23.44 o 
   4  -3   7      698.21      740.75     14.22 o 
   5  -3   7       85.54       95.01      8.48 o 
   6  -3   7      113.79      118.65      9.82 o 
   7  -3   7       21.02       22.55      7.77 o 
  -6  -2   7        0.31        3.46      6.92 o 
  -5  -2   7       18.50       39.46      7.23 o 
  -4  -2   7        6.62       15.66      5.53 o 
  -3  -2   7      344.05      315.95     12.60 o 
  -2  -2   7       75.38       76.41      5.05 o 
  -1  -2   7      486.51      489.41      7.24 o 
   0  -2   7        2.80        3.49      1.73 o 
   1  -2   7     2003.45     2018.35     27.54 o 
   2  -2   7     1101.64     1120.60     13.22 o 
   3  -2   7       13.81       15.70      3.10 o 
   4  -2   7      197.29      205.95      9.76 o 
   5  -2   7      113.18      107.13      8.54 o 
   6  -2   7       41.45       47.63      7.29 o 
   7  -2   7        0.01       -3.09      6.07 o 
  -6  -1   7        0.70       -3.23      5.70 o 
  -5  -1   7       20.31       21.70      6.52 o 
  -4  -1   7       50.54       54.48      4.41 o 
  -3  -1   7      114.43      139.29      7.08 o 
  -2  -1   7      216.89      201.65      8.12 o 
  -1  -1   7      389.35      384.80      6.56 o 
   0  -1   7      481.71      469.68     10.17 o 
   1  -1   7      219.30      246.94      5.29 o 
   2  -1   7      449.22      459.92     12.58 o 
   3  -1   7      145.26      148.54      7.60 o 
   4  -1   7      192.27      185.29      9.05 o 
   5  -1   7       27.70       27.15      5.76 o 
   6  -1   7       68.35       73.53      8.06 o 
   7  -1   7       84.08      106.36     10.33 o 
  -7   0   7        2.38       -6.16      6.81 o 
  -6   0   7        7.61       13.53      5.90 o 
  -5   0   7       33.89       29.28      8.54 o 
  -4   0   7      132.01      117.96     10.03 o 
  -3   0   7      104.42      105.23      8.54 o 
  -2   0   7       90.09       86.12     10.06 o 
  -1   0   7     1143.25     1165.67     12.55 o 
   0   0   7       71.43       60.91      5.72 o 
   1   0   7      203.00      152.13      4.98 o 
   2   0   7      440.08      461.18     12.35 o 
   3   0   7      237.72      214.15      8.85 o 
   4   0   7      340.00      331.12     11.52 o 
   5   0   7      188.11      204.30     10.47 o 
   6   0   7        6.67        2.07      4.96 o 
   7   0   7        9.78        9.56      6.16 o 
   8   0   7       15.29        9.36      7.32 o 
  -7   1   7        6.90       14.13      6.55 o 
  -6   1   7        3.54        0.69      3.91 o 
  -5   1   7      119.23      144.96     15.76 o 
  -4   1   7       30.13       25.75      3.53 o 
  -3   1   7     1279.50     1234.03     17.85 o 
  -2   1   7       39.53       36.08      3.11 o 
  -1   1   7        6.47        0.40      1.79 o 
   0   1   7      170.92      149.86      6.75 o 
   1   1   7      480.56      469.54      8.42 o 
   3   1   7       27.15       18.16      3.86 o 
   4   1   7       81.44       73.23      5.99 o 
   5   1   7        9.49       11.72      4.60 o 
   6   1   7      233.74      252.77     12.06 o 
   7   1   7        5.30        5.30      5.96 o 
   8   1   7        7.31       -6.58      6.30 o 
  -7   2   7       34.04       48.68      8.34 o 
  -6   2   7       85.50       71.35     13.38 o 
  -5   2   7      222.75      211.06      7.26 o 
  -4   2   7       16.80       19.39      3.29 o 
  -3   2   7       49.78       54.55      3.71 o 
  -2   2   7      431.66      419.12      8.41 o 
  -1   2   7       98.83       88.49      3.94 o 
   0   2   7      831.40      713.34     10.96 o 
   2   2   7      773.96      745.37     16.54 o 
   3   2   7      326.66      319.70     10.30 o 
   4   2   7      401.68      396.03     12.21 o 
   5   2   7      110.53      107.33      7.55 o 
   6   2   7       83.77       99.35      8.00 o 
   7   2   7      147.45      137.63      9.90 o 
   8   2   7        5.75        0.31      6.18 o 
  -6   3   7        8.42        9.64      5.79 o 
  -5   3   7       99.97       84.76      5.65 o 
  -4   3   7      271.22      274.59      7.64 o 
  -3   3   7      270.36      268.13      7.05 o 
  -2   3   7      431.00      415.42      8.47 o 
  -1   3   7     1058.69     1104.97     15.45 o 
   0   3   7     1152.31     1114.95     14.47 o 
   1   3   7     1118.27     1008.06     19.76 o 
   2   3   7       85.44       73.03      5.05 o 
   3   3   7      175.17      174.91      7.75 o 
   4   3   7      253.61      272.90     10.22 o 
   5   3   7      484.66      506.74     14.65 o 
   6   3   7       18.27        6.24      4.82 o 
   7   3   7       32.43       25.84      6.67 o 
   8   3   7       41.06       35.52      8.03 o 
  -6   4   7       14.35       13.76      6.07 o 
  -5   4   7       45.81       57.39      4.46 o 
  -4   4   7       18.74       24.25      4.00 o 
  -3   4   7      130.28      130.32      5.27 o 
  -2   4   7      666.16      670.43     11.26 o 
  -1   4   7      724.04      704.76     16.22 o 
   0   4   7      628.60      667.52     14.34 o 
   1   4   7     1179.84     1166.89     20.04 o 
   2   4   7     1685.62     1614.72     20.86 o 
   3   4   7       30.50       28.37      4.11 o 
   4   4   7      160.30      165.42      8.26 o 
   5   4   7      134.72      143.17      8.46 o 
   6   4   7      679.36      665.90     18.29 o 
   7   4   7        3.19        2.41      5.62 o 
   8   4   7       11.70        7.79      5.12 o 
  -6   5   7       12.06        5.84      6.07 o 
  -5   5   7       61.40       52.17      7.15 o 
  -4   5   7      516.41      524.75     10.62 o 
  -3   5   7       30.26       34.44      3.36 o 
  -2   5   7      419.07      441.01     12.83 o 
  -1   5   7      598.99      614.03     15.11 o 
   0   5   7     1763.65     1740.64     36.22 o 
   1   5   7       59.16       66.24      3.62 o 
   2   5   7       86.95       88.82      4.19 o 
   3   5   7      734.79      725.56     12.21 o 
   4   5   7     1244.47     1288.87     19.06 o 
   5   5   7      180.19      168.27     13.12 o 
   6   5   7       28.21       22.81      4.27 o 
   7   5   7       99.20      121.89      7.19 o 
  -6   6   7       49.52       43.55      7.94 o 
  -5   6   7       23.19       24.40      6.47 o 
  -4   6   7        6.43       10.47      4.77 o 
  -3   6   7      213.82      197.44     10.19 o 
  -2   6   7      317.31      305.33     10.76 o 
  -1   6   7      505.31      504.93     13.63 o 
   0   6   7      156.49      168.71      5.32 o 
   1   6   7     2192.74     2199.61     27.00 o 
   2   6   7       53.20       57.36      3.57 o 
   3   6   7      576.07      543.36     13.89 o 
   4   6   7      205.10      207.85      6.93 o 
   5   6   7      538.38      567.99     12.04 o 
   6   6   7        5.62       12.53      4.17 o 
   7   6   7       10.87       14.10      8.08 o 
  -5   7   7       95.89       82.70      8.71 o 
  -4   7   7        8.60       14.21      5.73 o 
  -3   7   7      124.38      122.77      8.48 o 
  -2   7   7      294.48      304.40     11.35 o 
  -1   7   7      792.36      779.47     18.12 o 
   0   7   7       21.97       29.15      5.22 o 
   1   7   7       92.37      107.30      4.82 o 
   2   7   7     1101.27     1109.26     19.24 o 
   3   7   7      224.88      226.50      6.83 o 
   4   7   7      127.50      126.81      5.97 o 
   5   7   7       79.14       81.58      5.44 o 
   6   7   7      137.35      170.80     12.26 o 
   7   7   7        6.40        4.06      7.86 o 
  -5   8   7       16.57       20.37      6.52 o 
  -4   8   7      157.87      159.59     10.38 o 
  -3   8   7       10.54        7.80      5.11 o 
  -2   8   7       92.10      105.91      7.52 o 
  -1   8   7      278.61      291.23     10.98 o 
   0   8   7      988.12     1003.99     15.61 o 
   1   8   7       40.56       36.26      3.66 o 
   2   8   7       81.38       90.25      4.65 o 
   3   8   7      537.35      533.62     25.88 o 
   4   8   7      279.84      274.59     12.94 o 
   5   8   7       59.84       71.55      9.28 o 
   6   8   7       34.14       22.18      8.00 o 
  -4   9   7        9.12        1.16      5.45 o 
  -3   9   7      150.91      175.42     10.70 o 
  -2   9   7      129.69      145.57      9.36 o 
  -1   9   7       18.79       22.69      5.33 o 
   0   9   7       58.48       68.49      6.27 o 
   1   9   7     1459.19     1446.07     37.13 o 
   2   9   7       83.72       80.88      6.57 o 
   3   9   7      348.05      318.92     14.13 o 
   4   9   7      360.97      330.35     14.70 o 
   5   9   7       18.51       25.47      7.66 o 
   6   9   7       39.70       39.77      9.11 o 
  -4  10   7       10.79       10.86      6.67 o 
  -3  10   7        7.89        9.16      5.76 o 
  -2  10   7      166.14      172.70      9.96 o 
  -1  10   7      469.21      456.91     15.10 o 
   0  10   7        1.72       -4.49      3.32 o 
   1  10   7      240.71      191.48     10.87 o 
   2  10   7      421.65      449.56     16.72 o 
   3  10   7       17.65        5.45      7.26 o 
   4  10   7        0.28        6.47      6.78 o 
   5  10   7       20.49       11.60      8.45 o 
  -3  11   7        9.13       14.27      6.30 o 
  -2  11   7        5.70       -4.94      5.11 o 
  -1  11   7      257.76      260.01     12.23 o 
   0  11   7      279.70      292.60     13.96 o 
   1  11   7       26.50       26.24      7.46 o 
   2  11   7        4.66        6.98      6.50 o 
   3  11   7      285.88      276.47     15.38 o 
   4  11   7       71.02       67.09     10.10 o 
   0  12   7        4.45       -2.58      6.98 o 
   1  12   7      193.00      202.84     13.76 o 
   2  12   7        0.31        0.03      7.43 o 
   3  12   7        3.06        3.06      8.23 o 
  -2  -7   8        1.38       -4.74      6.44 o 
  -1  -7   8        8.21       10.34      4.92 o 
   0  -7   8        7.63        7.94      6.55 o 
   1  -7   8        4.37       14.04      6.81 o 
   2  -7   8       28.62       25.62      7.74 o 
   3  -7   8       33.47       33.47      8.71 o 
  -3  -6   8       14.49        3.63      6.50 o 
  -2  -6   8        9.17       -0.88      6.21 o 
  -1  -6   8       18.19       12.71      4.27 o 
   0  -6   8        7.11       17.69      4.95 o 
   1  -6   8        3.08        2.52      6.13 o 
   2  -6   8       17.17       20.57      7.43 o 
   3  -6   8        5.21       11.15      7.09 o 
   4  -6   8       62.26       64.45     10.47 o 
  -4  -5   8       18.41       11.49      7.01 o 
  -3  -5   8       26.46       35.40      7.83 o 
  -2  -5   8       14.36       12.08      5.96 o 
  -1  -5   8        4.87       -5.13      5.53 o 
   0  -5   8        2.60       -2.32      4.04 o 
   1  -5   8       17.30       20.14      6.21 o 
   2  -5   8       57.51       62.30      8.00 o 
   3  -5   8       18.60       18.30      4.19 o 
   4  -5   8       45.18       51.04      5.54 o 
   5  -5   8        8.61        5.70      6.16 o 
  -5  -4   8        8.21        5.39      7.23 o 
  -4  -4   8        5.15       -3.60      6.21 o 
  -3  -4   8       69.55       58.95      8.26 o 
  -2  -4   8       68.59       65.25      7.92 o 
  -1  -4   8       10.47        4.65      5.05 o 
   0  -4   8       15.70       22.76      3.94 o 
   1  -4   8        4.37        5.65      2.52 o 
   2  -4   8      794.24      834.14     14.53 o 
   3  -4   8        4.00        1.20      3.36 o 
   4  -4   8      137.96      135.34      8.86 o 
   5  -4   8        7.85        6.33      6.07 o 
   6  -4   8        5.50       10.21      7.04 o 
  -5  -3   8       33.71       25.13      7.77 o 
  -4  -3   8      106.17      105.48      9.59 o 
  -3  -3   8        7.13        3.97      5.50 o 
  -2  -3   8      282.23      337.62     14.25 o 
  -1  -3   8      316.73      294.71     12.12 o 
   0  -3   8     1852.90     1844.99     19.69 o 
   1  -3   8      256.89      240.29      5.68 o 
   2  -3   8      439.64      450.07      8.00 o 
   3  -3   8        2.16        1.29      3.21 o 
   4  -3   8       59.98       64.34      6.81 o 
   5  -3   8        0.70        2.61      5.53 o 
   6  -3   8       11.84       14.10      6.92 o 
  -6  -2   8       17.94       19.37      7.86 o 
  -5  -2   8        0.17       -7.97      5.79 o 
  -4  -2   8       52.51       92.99      8.85 o 
  -3  -2   8      772.11      774.39     21.16 o 
  -2  -2   8      487.40      489.82     15.76 o 
  -1  -2   8      574.74      515.28     15.15 o 
   0  -2   8      444.65      441.55      7.22 o 
   1  -2   8      440.34      477.73      7.82 o 
   2  -2   8        4.04       -0.67      4.00 o 
   3  -2   8        6.18        3.01      3.86 o 
   4  -2   8        8.08       18.35      4.91 o 
   5  -2   8      186.62      196.09     10.81 o 
   6  -2   8       45.58       49.99      7.63 o 
   7  -2   8        3.33        6.95      7.21 o 
  -6  -1   8        1.84        2.01      6.35 o 
  -5  -1   8      311.43      337.22     14.53 o 
  -4  -1   8       74.50      103.21      9.19 o 
  -3  -1   8       11.85        9.60      3.22 o 
  -2  -1   8      235.14      229.04     19.08 o 
  -1  -1   8      612.42      622.31     18.42 o 
   0  -1   8       10.14       13.72      2.31 o 
   1  -1   8        0.03        1.85      1.94 o 
   2  -1   8      234.80      254.72      9.82 o 
   3  -1   8      281.93      298.45     10.93 o 
   4  -1   8       40.66       53.79      6.35 o 
   5  -1   8       44.42       50.98      6.61 o 
   6  -1   8       89.39       80.23      8.17 o 
   7  -1   8       24.02       24.20      7.18 o 
  -6   0   8        0.05        5.93      7.12 o 
  -5   0   8       10.95       12.03      6.04 o 
  -4   0   8      121.73      116.77      5.92 o 
  -3   0   8       17.75       19.52      3.40 o 
  -2   0   8       76.81       84.79      4.49 o 
  -1   0   8       22.22       17.41      2.81 o 
   0   0   8     1174.82     1210.96     21.88 o 
   1   0   8      743.25      753.96     15.58 o 
   2   0   8       63.20       52.88      5.19 o 
   3   0   8      608.20      617.01     16.07 o 
   4   0   8      423.59      429.97     13.97 o 
   5   0   8      133.16      143.48      9.08 o 
   6   0   8        2.15        3.66      5.62 o 
   7   0   8       33.38       35.35      7.35 o 
  -6   1   8       13.75       19.45      4.81 o 
  -5   1   8        4.32        1.20      3.74 o 
  -4   1   8       84.95       96.76      5.46 o 
  -3   1   8       93.09       82.50      4.65 o 
  -2   1   8      509.40      516.14     20.12 o 
  -1   1   8      162.29      158.06      5.42 o 
   0   1   8       11.41       14.34      4.08 o 
   1   1   8      647.17      620.84     10.56 o 
   2   1   8      364.42      356.79     11.18 o 
   3   1   8      488.30      491.74     13.91 o 
   4   1   8      165.12      170.76      8.74 o 
   5   1   8      272.61      280.46     12.03 o 
   6   1   8       88.33      100.01      8.51 o 
   7   1   8       19.77       35.63      7.72 o 
  -6   2   8        0.21       -1.99      3.85 o 
  -5   2   8       29.29       22.21      8.65 o 
  -4   2   8       24.62       26.21      6.72 o 
  -3   2   8       38.88       38.01      4.38 o 
  -2   2   8       46.00       45.60      3.61 o 
  -1   2   8      192.48      186.03     10.85 o 
   0   2   8      772.12      810.82     12.58 o 
   1   2   8      336.63      316.82      9.99 o 
   2   2   8     1132.65     1180.15     23.88 o 
   3   2   8      762.65      722.82     17.41 o 
   4   2   8      234.10      234.68      9.93 o 
   5   2   8      173.48      165.08      9.11 o 
   6   2   8      116.12       89.26      8.06 o 
   7   2   8        8.85       10.24      6.38 o 
  -6   3   8        1.05        3.22      3.97 o 
  -5   3   8        2.30       -2.46      3.48 o 
  -4   3   8      108.92      100.00      8.64 o 
  -3   3   8       34.23       41.31      4.26 o 
  -2   3   8      205.11      210.08      6.38 o 
  -1   3   8      205.12      215.13      6.18 o 
   0   3   8      914.09      898.61     19.13 o 
   1   3   8     1136.09     1054.03     21.44 o 
   2   3   8      445.14      439.75     12.32 o 
   3   3   8     1265.45     1198.37     24.57 o 
   4   3   8      215.40      231.61      9.85 o 
   5   3   8      249.87      264.19     11.10 o 
   6   3   8        1.32        3.63      5.16 o 
   7   3   8       93.68       79.47      8.28 o 
  -6   4   8       17.92       27.32      7.49 o 
  -5   4   8       33.13       33.97      4.40 o 
  -4   4   8       55.92       67.73      5.87 o 
  -3   4   8      287.50      293.58      7.96 o 
  -2   4   8      142.22      143.95      5.62 o 
  -1   4   8      699.38      678.10     16.42 o 
   0   4   8        0.23       -2.10      2.84 o 
   1   4   8     1671.41     1664.61     21.24 o 
   2   4   8      276.52      258.41      6.56 o 
   3   4   8      386.98      394.00     12.32 o 
   4   4   8      694.62      692.43     17.61 o 
   5   4   8      331.89      319.06     12.03 o 
   6   4   8       42.34       48.06      6.67 o 
   7   4   8       64.95       71.63      7.97 o 
  -6   5   8       10.83        0.77      6.41 o 
  -5   5   8      136.52      143.47     10.36 o 
  -4   5   8       10.14       18.81      4.03 o 
  -3   5   8       38.42       37.59      3.80 o 
  -2   5   8      258.63      278.59     10.87 o 
  -1   5   8      575.00      608.32     15.50 o 
   0   5   8     1487.83     1434.29     27.25 o 
   1   5   8      332.80      322.29      7.16 o 
   2   5   8     1513.00     1468.30     34.09 o 
   3   5   8      565.17      555.07     17.95 o 
   4   5   8      893.62      919.47     15.60 o 
   5   5   8        4.81       10.60      3.83 o 
   6   5   8      688.02      636.15     22.40 o 
   7   5   8       70.51       84.08      6.58 o 
  -5   6   8       10.45       23.29      6.52 o 
  -4   6   8       19.58       21.64      5.90 o 
  -3   6   8      128.72      156.98      9.53 o 
  -2   6   8      806.97      851.27     20.48 o 
  -1   6   8      149.99      146.24      7.75 o 
   0   6   8      769.27      850.27     19.00 o 
   1   6   8      448.41      430.93     18.18 o 
   2   6   8      393.44      368.01      8.12 o 
   3   6   8      624.09      595.05     11.19 o 
   4   6   8      861.13      862.15     22.79 o 
   5   6   8      327.59      334.37     23.51 o 
   6   6   8      112.44       97.92      6.44 o 
   7   6   8       48.26       37.22      8.82 o 
  -5   7   8       41.09       51.03      7.86 o 
  -4   7   8       39.41       47.03      6.98 o 
  -3   7   8      290.19      313.02     13.22 o 
  -2   7   8      213.65      199.62      9.62 o 
  -1   7   8      802.11      828.34     19.54 o 
   0   7   8        3.39        4.22      3.67 o 
   1   7   8      647.44      646.24     11.84 o 
   2   7   8      583.40      571.68     10.90 o 
   3   7   8      756.26      732.69     12.99 o 
   4   7   8      252.14      243.71     14.09 o 
   5   7   8       48.34       44.78      4.82 o 
   6   7   8       27.08       33.45      8.68 o 
   7   7   8       14.42       -1.50      7.66 o 
  -5   8   8       35.31       44.79      7.91 o 
  -4   8   8       48.80       59.83      7.91 o 
  -3   8   8      114.69      107.64      8.60 o 
  -2   8   8      221.36      233.67     11.24 o 
  -1   8   8      164.57      162.21      8.77 o 
   0   8   8      301.22      285.55      7.79 o 
   1   8   8       16.45       17.14      3.40 o 
   2   8   8      534.28      511.02     10.48 o 
   3   8   8       39.30       38.00      7.19 o 
   4   8   8      177.84      185.52      7.37 o 
   5   8   8        0.75        8.79      6.55 o 
   6   8   8        8.43        5.13      7.52 o 
  -4   9   8       54.27       50.33      7.77 o 
  -3   9   8       71.70       73.08      7.94 o 
  -2   9   8      254.20      270.62     12.34 o 
  -1   9   8      155.60      169.13      9.22 o 
   0   9   8      378.17      372.72     10.18 o 
   1   9   8       96.60      126.12      6.09 o 
   2   9   8       22.08       36.32      4.78 o 
   3   9   8       80.61       86.33      8.28 o 
   4   9   8        8.05        7.38      6.64 o 
   5   9   8       90.78       86.70     10.38 o 
   6   9   8        5.70       -0.23      8.45 o 
  -3  10   8      242.43      291.73     13.65 o 
  -2  10   8      147.25      160.41     10.13 o 
  -1  10   8       34.33       44.54      6.75 o 
   0  10   8       67.61       64.85      7.04 o 
   1  10   8       39.53       43.35      4.52 o 
   2  10   8       70.03       91.21      9.31 o 
   3  10   8      108.08      112.15      9.62 o 
   4  10   8       49.24       44.28      8.88 o 
   5  10   8        5.97       10.72      7.66 o 
  -2  11   8       48.36       45.90      7.77 o 
  -1  11   8       39.14       48.17      7.46 o 
   1  11   8        3.44        0.28      6.55 o 
   2  11   8      132.37      156.69     11.63 o 
   3  11   8       61.52       64.26      9.13 o 
   4  11   8       93.10      106.76     11.60 o 
   1  12   8      235.10      260.19     14.93 o 
   2  12   8       26.76       35.37      8.43 o 
   0  -7   9        2.72        8.62      7.46 o 
   1  -7   9        6.38        7.72      7.63 o 
  -2  -6   9        0.92        9.64      7.09 o 
  -1  -6   9        6.41       11.94      6.18 o 
   0  -6   9       92.50      107.27      9.70 o 
   1  -6   9       11.85       16.79      7.35 o 
   2  -6   9       33.60       40.45      8.65 o 
   3  -6   9       13.67       12.34      8.40 o 
  -3  -5   9        0.20       -3.23      6.86 o 
  -2  -5   9       88.05      109.59     10.41 o 
  -1  -5   9       16.29       14.24      6.38 o 
   0  -5   9       19.90       22.46     10.95 o 
   1  -5   9      145.08      154.31      9.99 o 
   2  -5   9       16.12       16.74      7.23 o 
   3  -5   9        0.03        0.74      7.12 o 
   4  -5   9       16.30       19.91      5.16 o 
  -4  -4   9       13.19       31.46      8.14 o 
  -3  -4   9        6.26       12.00      6.64 o 
  -2  -4   9        3.23        7.06      5.87 o 
  -1  -4   9       79.82       95.78      8.65 o 
   0  -4   9       95.62       90.44      5.43 o 
   1  -4   9       12.00       11.77      3.87 o 
   2  -4   9      123.94      119.22      6.14 o 
   3  -4   9      286.48      310.71      9.71 o 
   4  -4   9       61.46       72.55      7.45 o 
   5  -4   9       20.55        8.11      6.41 o 
  -5  -3   9        0.37       -3.12      7.69 o 
  -4  -3   9       64.80       62.58      8.79 o 
  -3  -3   9       11.91        5.73      6.33 o 
  -2  -3   9      349.13      325.81     14.30 o 
  -1  -3   9       41.94       43.04      6.18 o 
   0  -3   9       70.85       56.97      6.61 o 
   1  -3   9      440.88      442.71      8.18 o 
   2  -3   9      112.37      119.92      5.96 o 
   3  -3   9        6.68       11.84      3.96 o 
   4  -3   9       46.98       46.81      6.58 o 
   5  -3   9       97.89       88.20      8.71 o 
   6  -3   9       18.99       17.13      6.84 o 
  -5  -2   9       43.34       50.01      9.02 o 
  -4  -2   9      159.88      138.23     10.67 o 
  -3  -2   9      106.24      111.58      9.25 o 
  -2  -2   9      125.58       99.30      8.23 o 
  -1  -2   9       23.85       22.01      3.54 o 
   0  -2   9      111.29      127.43      9.77 o 
   1  -2   9       43.73       47.10      3.34 o 
   2  -2   9      208.73      215.37      5.80 o 
   3  -2   9       69.05       75.09      7.09 o 
   4  -2   9       56.91       57.87      6.72 o 
   5  -2   9      232.34      265.59     13.11 o 
   6  -2   9       18.27       30.47      7.46 o 
  -5  -1   9        0.26        4.65      6.69 o 
  -4  -1   9        9.57       15.03      6.92 o 
  -3  -1   9        3.21       -1.42      5.42 o 
  -2  -1   9        1.32       -3.25      2.79 o 
  -1  -1   9      335.74      337.21      8.33 o 
   0  -1   9      113.82      125.37      5.22 o 
   1  -1   9       25.84       33.50      3.65 o 
   2  -1   9      180.88      178.16      8.63 o 
   3  -1   9      245.64      237.77     10.78 o 
   4  -1   9        2.81       -1.82      4.23 o 
   5  -1   9       20.45       29.70      6.10 o 
   6  -1   9       28.96       39.12      7.18 o 
   7  -1   9       22.27       30.44      7.49 o 
  -5   0   9        1.04       -2.27      6.52 o 
  -4   0   9        6.29        5.32      6.08 o 
  -3   0   9      106.65      107.72      5.99 o 
  -2   0   9       12.66        8.62      2.88 o 
  -1   0   9       15.12       12.97      3.09 o 
   0   0   9      512.95      516.69     22.97 o 
   1   0   9      135.53      124.39     13.48 o 
   2   0   9       32.47       32.11      5.19 o 
   3   0   9       71.27       63.92      6.30 o 
   4   0   9      306.15      335.88     13.17 o 
   5   0   9      111.13      115.41      8.57 o 
   6   0   9        9.45       15.23      6.01 o 
   7   0   9       61.70       71.21      9.42 o 
  -6   1   9       37.01       19.23      7.74 o 
  -5   1   9       28.25       29.62      4.91 o 
  -4   1   9       16.65       12.46      3.80 o 
  -3   1   9       81.08       74.58      5.02 o 
  -2   1   9      361.03      369.06      8.89 o 
  -1   1   9       23.08       20.95      3.17 o 
   0   1   9       12.62       12.82      2.94 o 
   1   1   9      379.72      365.58      8.34 o 
   2   1   9      221.89      211.78      9.14 o 
   3   1   9      215.96      197.64      9.25 o 
   4   1   9        1.41       -2.21      3.86 o 
   5   1   9      440.88      466.84     15.87 o 
   6   1   9       65.95       57.65      7.57 o 
   7   1   9        5.01        6.86      6.35 o 
  -6   2   9        0.41        2.67      4.34 o 
  -5   2   9       16.47       20.49      4.60 o 
  -4   2   9       48.94       52.20      4.71 o 
  -3   2   9       24.61       34.66      3.93 o 
  -2   2   9       50.87       50.21      4.23 o 
  -1   2   9     1033.73      993.45     15.50 o 
   0   2   9      116.33      110.19      9.72 o 
   1   2   9       16.24        8.11      3.74 o 
   2   2   9      478.07      525.11     14.42 o 
   3   2   9      490.91      494.47     14.51 o 
   4   2   9       56.48       52.54      6.27 o 
   5   2   9       21.76       30.67      5.99 o 
   6   2   9      121.59      131.67      9.90 o 
   7   2   9       44.92       55.01      8.43 o 
  -6   3   9       10.71       13.33      4.57 o 
  -5   3   9        5.82        9.98      4.20 o 
  -4   3   9       86.46       91.16      5.81 o 
  -3   3   9      250.64      257.63     10.78 o 
  -2   3   9        2.23        0.46      4.85 o 
  -1   3   9      154.89      164.41      5.93 o 
   0   3   9      764.83      748.66     17.67 o 
   1   3   9       44.48       41.50      4.91 o 
   2   3   9      156.84      150.24      8.17 o 
   3   3   9       76.42       73.93      6.41 o 
   4   3   9      537.25      530.05     15.81 o 
   5   3   9      131.39      132.27      8.94 o 
   6   3   9       40.39       50.41      7.46 o 
   7   3   9      104.61       98.56      9.31 o 
  -5   4   9       19.32       16.66      4.42 o 
  -4   4   9       10.14       18.36      4.02 o 
  -3   4   9      265.11      262.50      7.83 o 
  -2   4   9      429.89      427.60      9.51 o 
  -1   4   9       78.34       67.10      5.87 o 
   0   4   9       25.80       19.38      4.20 o 
   1   4   9     1174.28     1073.23     18.16 o 
   2   4   9       62.89       60.37      5.79 o 
   3   4   9      172.55      168.15      8.71 o 
   4   4   9       11.79        9.62      4.74 o 
   5   4   9      756.06      734.56     19.88 o 
   6   4   9       87.29       77.62      7.94 o 
   7   4   9       19.42        5.36      5.96 o 
  -5   5   9       76.22       74.87      8.77 o 
  -4   5   9       10.90        8.69      3.81 o 
  -3   5   9       28.29       34.65      4.16 o 
  -2   5   9      236.88      219.89     10.10 o 
  -1   5   9     1232.79     1283.89     26.46 o 
   0   5   9        5.70        5.93      3.66 o 
   1   5   9      356.26      335.26      7.47 o 
   2   5   9     2020.86     1894.28     24.75 o 
   3   5   9     2196.75     2076.84     27.34 o 
   4   5   9      499.92      508.13     11.31 o 
   5   5   9       36.32       30.43      4.71 o 
   6   5   9       27.23       28.65      4.80 o 
   7   5   9        1.23       -4.68      4.94 o 
  -5   6   9       30.85       34.44      7.57 o 
  -4   6   9      310.96      305.86     13.93 o 
  -3   6   9      425.41      471.20     16.18 o 
  -2   6   9       51.82       55.55      6.16 o 
  -1   6   9       18.31       12.25      4.40 o 
   0   6   9     2965.26     3025.38     51.31 o 
   1   6   9      444.89      408.82     14.63 o 
   2   6   9      804.83      788.51     13.12 o 
   3   6   9      179.73      153.73      6.16 o 
   4   6   9        6.26       11.98      3.77 o 
   5   6   9        7.08        1.79      3.84 o 
   6   6   9       14.91       20.76      5.05 o 
   7   6   9       20.78       23.06      5.44 o 
  -5   7   9       14.75       17.45      7.04 o 
  -4   7   9        0.94       -2.69      5.33 o 
  -3   7   9      124.94      132.12      9.28 o 
  -2   7   9      899.92      908.26     22.24 o 
  -1   7   9      127.10      119.02      7.92 o 
   0   7   9      192.87      209.72      9.51 o 
   1   7   9     1042.06     1033.11     42.75 o 
   2   7   9      244.71      223.14      6.86 o 
   3   7   9      236.43      218.09      7.29 o 
   4   7   9       31.69       25.54      4.09 o 
   5   7   9      159.05      162.06     10.50 o 
   6   7   9       42.07       43.04     12.26 o 
  -4   8   9      100.98      112.60     10.10 o 
  -3   8   9       82.28       90.39      8.94 o 
  -2   8   9      110.63      110.68      8.48 o 
  -1   8   9      383.55      384.41     13.31 o 
   0   8   9       53.08       56.48      6.13 o 
   1   8   9      232.99      225.17     10.75 o 
   2   8   9      283.05      280.17      8.13 o 
   3   8   9      196.42      194.77     12.81 o 
   4   8   9      208.32      225.22      8.08 o 
   5   8   9        1.38        2.75      7.12 o 
   6   8   9      211.33      197.99     13.73 o 
  -4   9   9       88.34       86.87      9.48 o 
  -3   9   9       35.22       32.40      6.92 o 
  -2   9   9       35.56       31.86      6.64 o 
  -1   9   9       30.27       26.35      6.16 o 
   0   9   9      405.48      408.12     13.94 o 
   1   9   9      234.02      231.77      7.87 o 
   2   9   9      292.52      294.08      8.70 o 
   3   9   9       75.70       69.28      5.23 o 
   4   9   9      111.88       93.85      9.73 o 
   5   9   9       50.83       73.76     10.27 o 
  -3  10   9        8.08        0.77      5.90 o 
  -2  10   9       37.72       38.72      7.52 o 
  -1  10   9       61.09       55.66      7.63 o 
   0  10   9       38.25       49.36      6.50 o 
   1  10   9       90.41      106.56      6.17 o 
   2  10   9       26.59       26.39      4.49 o 
   3  10   9      397.05      398.36     16.57 o 
   4  10   9        0.19        8.17      7.55 o 
   5  10   9      102.22       78.08     10.67 o 
  -2  11   9        9.30        4.26      6.13 o 
  -1  11   9       41.08       65.25      7.89 o 
   0  11   9       29.70       40.48      7.15 o 
   2  11   9      134.05      128.58     10.95 o 
   3  11   9       25.29       30.75      8.51 o 
   1  -6  10        0.75        1.62      7.38 o 
  -2  -5  10        1.30        1.45      7.12 o 
  -1  -5  10        0.11       -5.50      6.07 o 
   0  -5  10        1.80       -2.27      6.01 o 
   1  -5  10       19.59       14.21      7.26 o 
   2  -5  10       27.18       28.14      7.60 o 
   3  -5  10        0.09       -0.85      7.97 o 
  -3  -4  10       10.33        4.37      7.57 o 
  -2  -4  10       20.11       21.62      7.55 o 
  -1  -4  10       43.70       36.28      6.98 o 
   0  -4  10      123.53      124.24      9.02 o 
   1  -4  10       20.02       30.07      9.13 o 
   2  -4  10       16.94        6.24      6.67 o 
   3  -4  10       40.18       49.29      5.63 o 
   4  -4  10        9.74        2.13      5.45 o 
  -4  -3  10       86.19       93.36     10.55 o 
  -3  -3  10      115.06      113.40     10.78 o 
  -2  -3  10       48.13       43.35      7.80 o 
  -1  -3  10      162.70      135.73      9.87 o 
   0  -3  10       64.63       72.51      7.66 o 
   1  -3  10      113.36      115.12      4.85 o 
   2  -3  10        0.13        0.81      3.52 o 
   3  -3  10       33.00       36.65      6.38 o 
   4  -3  10      121.64      138.22     10.16 o 
   5  -3  10       85.08       85.39      8.85 o 
  -4  -2  10       15.89       15.80      7.43 o 
  -3  -2  10        3.42        2.16      5.99 o 
  -2  -2  10       42.06       48.91      7.21 o 
  -1  -2  10      277.07      288.18     13.03 o 
   0  -2  10        3.15        0.03      3.01 o 
   1  -2  10      115.21      119.83      5.82 o 
   2  -2  10      148.40      155.63     10.57 o 
   3  -2  10        9.44        7.12      4.91 o 
   4  -2  10       80.27       90.05      8.23 o 
   5  -2  10       48.87       41.73      7.60 o 
   6  -2  10        1.71        3.49      6.18 o 
  -5  -1  10        1.52       -2.04      7.63 o 
  -4  -1  10       26.38       47.83      8.45 o 
  -3  -1  10       23.89       31.69      7.09 o 
  -2  -1  10      128.63      110.11      8.77 o 
  -1  -1  10      251.81      277.40     13.06 o 
   0  -1  10       28.93       32.78      3.75 o 
   1  -1  10        0.42        1.98      3.01 o 
   2  -1  10       98.19       90.48      7.55 o 
   3  -1  10      325.48      346.83     13.28 o 
   4  -1  10       42.61       51.35      7.23 o 
   5  -1  10        7.52       17.87      6.47 o 
   6  -1  10       33.05       26.16      7.15 o 
  -5   0  10        1.13       -9.99      6.84 o 
  -4   0  10        7.28        2.18      6.04 o 
  -3   0  10       72.55       78.24      7.77 o 
  -2   0  10        0.85        0.45      4.03 o 
  -1   0  10       15.02       14.08      5.36 o 
   0   0  10      122.78      129.58      5.82 o 
   1   0  10      425.69      453.90     23.38 o 
   2   0  10        5.38        4.68      4.54 o 
   3   0  10       87.85       83.52      7.18 o 
   4   0  10      359.87      375.34     14.11 o 
   5   0  10        4.06        3.60      5.87 o 
   6   0  10       12.81        9.36      5.96 o 
  -5   1  10        6.94        8.20      6.67 o 
  -4   1  10       21.86       13.36      4.55 o 
  -3   1  10        5.05        5.24      3.69 o 
  -2   1  10      184.18      197.15      7.08 o 
  -1   1  10      142.86      143.78      6.44 o 
   0   1  10        2.31        1.72      2.79 o 
   1   1  10      365.36      354.35      8.73 o 
   2   1  10     1128.89     1178.19     25.55 o 
   3   1  10        1.12        1.96      4.23 o 
   4   1  10       29.55       25.42      5.73 o 
   5   1  10      167.39      177.47     11.07 o 
   6   1  10       87.13       82.90      8.71 o 
  -5   2  10        1.78        2.54      4.32 o 
  -4   2  10       50.06       64.90      8.52 o 
  -3   2  10        7.86       13.46      3.93 o 
  -2   2  10        1.11        3.12      3.03 o 
  -1   2  10      610.58      619.15     12.05 o 
   0   2  10      465.66      473.22     10.08 o 
   1   2  10       31.91       32.37      4.99 o 
   2   2  10      252.89      252.93     10.44 o 
   3   2  10      844.99      850.89     21.33 o 
   4   2  10       18.42       23.26      5.47 o 
   5   2  10       43.26       36.62      6.67 o 
   6   2  10       42.79       39.18      7.32 o 
   7   2  10       20.09       41.10      8.25 o 
  -5   3  10        2.31        5.93      4.37 o 
  -4   3  10       15.87       14.41      4.36 o 
  -3   3  10      183.26      207.49      7.89 o 
  -2   3  10        6.82        6.44      3.31 o 
  -1   3  10       14.33       11.02      3.32 o 
   0   3  10      368.32      385.34     12.40 o 
   1   3  10     1028.52     1028.78     22.45 o 
   2   3  10        4.79        5.05      3.94 o 
   3   3  10       69.78       58.13      6.35 o 
   4   3  10      634.34      623.46     18.03 o 
   5   3  10       47.73       47.89      6.89 o 
   6   3  10        0.06        2.13      5.79 o 
   7   3  10        0.48        1.48      6.72 o 
  -5   4  10        8.29        7.22      4.28 o 
  -4   4  10        4.40        2.51      4.16 o 
  -3   4  10        2.14       -1.15      5.13 o 
  -2   4  10      420.71      427.86     11.45 o 
  -1   4  10      218.57      204.48      9.65 o 
   0   4  10        1.08        4.03      3.72 o 
   1   4  10      493.60      516.38     14.65 o 
   2   4  10      791.18      722.25     17.95 o 
   3   4  10       27.29       37.25      5.62 o 
   4   4  10      144.02      117.72      8.46 o 
   5   4  10        6.06        2.01      5.65 o 
   6   4  10      295.64      296.26     13.51 o 
   7   4  10       39.90       35.46      7.66 o 
  -5   5  10       15.95       14.87     10.42 o 
  -4   5  10       20.56       24.33      4.76 o 
  -3   5  10        1.14        1.91      3.41 o 
  -2   5  10        2.52        4.48      4.43 o 
  -1   5  10      784.80      784.43     19.68 o 
   0   5  10        9.47        8.06      4.03 o 
   1   5  10      250.21      269.53     10.47 o 
   2   5  10      296.86      266.72      7.32 o 
   3   5  10      221.68      220.03     11.69 o 
   4   5  10      524.64      525.30     32.86 o 
   5   5  10       56.70       59.01      7.06 o 
   6   5  10      112.74      102.23      7.05 o 
   7   5  10       60.23       65.10      7.77 o 
  -4   6  10      105.05      115.44      9.96 o 
  -3   6  10      470.55      491.74     17.14 o 
  -2   6  10      412.50      434.89     14.82 o 
  -1   6  10       78.63       75.01      6.87 o 
   0   6  10       99.30      101.57      7.26 o 
   1   6  10      156.66      141.41      8.14 o 
   2   6  10      402.07      358.94      8.72 o 
   3   6  10      186.81      157.02      6.74 o 
   4   6  10      317.64      291.39      8.89 o 
   5   6  10       91.18       95.53      6.34 o 
   6   6  10       44.76       42.07      5.85 o 
  -4   7  10      217.15      214.68     13.39 o 
  -3   7  10        1.57       -2.81      5.19 o 
  -2   7  10        4.72        2.47      5.22 o 
  -1   7  10        2.90        7.38      4.51 o 
   0   7  10       20.44       26.27      5.50 o 
   1   7  10       75.24       76.97      6.53 o 
   2   7  10      657.66      627.42     18.21 o 
   3   7  10       29.36       20.72      4.87 o 
   4   7  10        7.51        1.10      3.66 o 
   5   7  10      200.95      202.63      8.81 o 
   6   7  10       14.63        9.60      7.86 o 
  -4   8  10       26.50       38.32      7.89 o 
  -3   8  10        0.49        1.36      5.56 o 
  -2   8  10        5.65        3.18      5.39 o 
  -1   8  10      304.02      328.88     13.28 o 
   0   8  10      195.07      201.14     10.10 o 
   1   8  10       29.18       40.59      5.96 o 
   2   8  10      109.20      103.40     11.62 o 
   3   8  10      218.02      218.82      7.82 o 
   4   8  10        2.50        2.92      3.93 o 
   5   8  10       45.30       43.01      7.97 o 
   6   8  10       27.52       29.70      8.74 o 
  -3   9  10      118.97      135.27     10.95 o 
  -2   9  10       15.52       17.45      6.16 o 
  -1   9  10        2.83        2.64      4.94 o 
   0   9  10      532.64      552.84     16.95 o 
   1   9  10      134.58      154.74      9.31 o 
   2   9  10        7.25        9.48      4.81 o 
   3   9  10        1.74       -1.48      3.79 o 
   4   9  10      265.27      264.89      9.18 o 
   5   9  10       11.09       14.15      8.28 o 
  -2  10  10      163.45      169.49     11.77 o 
  -1  10  10       43.07       50.07      7.72 o 
   0  10  10       81.48       80.03      7.92 o 
   1  10  10      158.61      174.12     10.72 o 
   2  10  10      245.73      266.57      9.15 o 
   3  10  10       21.40       26.72      7.15 o 
   4  10  10       43.05       53.33      9.25 o 
  -1  11  10      255.73      253.62     13.62 o 
   0  11  10       48.04       43.21      7.26 o 
   1  11  10       30.45       53.08      7.80 o 
   3  11  10      112.41      108.23     11.15 o 
  -2  -4  11        7.15        1.53      6.64 o 
  -1  -4  11        4.37        2.35      6.18 o 
   0  -4  11       25.16       37.67      7.57 o 
   2  -4  11       23.56       21.11      7.89 o 
  -3  -3  11        0.19       -9.84      7.03 o 
  -2  -3  11        4.64        3.63      7.09 o 
  -1  -3  11        2.37        1.25      5.79 o 
   0  -3  11       35.81       44.00      7.40 o 
   1  -3  11       57.16       84.20      8.57 o 
   2  -3  11        6.79       18.64      6.33 o 
   3  -3  11       44.56       38.81      6.84 o 
   4  -3  11       21.82       22.15      7.32 o 
  -3  -2  11       22.75       20.54      7.46 o 
  -2  -2  11       47.51       37.50      7.43 o 
  -1  -2  11      101.16      118.59      9.76 o 
   0  -2  11       28.25       30.75      6.92 o 
   1  -2  11       57.73       61.76      9.57 o 
   2  -2  11       57.16       59.15      7.52 o 
   3  -2  11       41.38       48.42      7.29 o 
   4  -2  11        7.25        2.84      5.79 o 
   5  -2  11       14.44        8.79      6.55 o 
  -4  -1  11        3.81        6.78      7.94 o 
  -3  -1  11        0.98        1.25      6.33 o 
  -2  -1  11       69.44       55.43      7.83 o 
  -1  -1  11        6.67        8.40      4.54 o 
   0  -1  11       16.37       18.46      3.78 o 
   1  -1  11        0.17        1.77      3.44 o 
   2  -1  11       54.35       63.55      7.06 o 
   3  -1  11      110.57      127.67      9.45 o 
   4  -1  11      144.20      152.33     10.44 o 
   5  -1  11        0.11       -0.74      5.65 o 
  -4   0  11       19.93       12.11      7.74 o 
  -3   0  11       26.63       48.59      8.17 o 
  -2   0  11       54.01       58.07      4.95 o 
  -1   0  11        7.15        6.97      4.28 o 
   0   0  11      106.54      106.89      5.86 o 
   1   0  11      127.32      151.10      6.68 o 
   2   0  11       20.93       21.84      5.53 o 
   3   0  11        1.32       -7.19      4.79 o 
   4   0  11      129.53      135.95      9.62 o 
   5   0  11       40.88       34.67      7.77 o 
   6   0  11       20.89       14.89      7.32 o 
  -4   1  11        0.07       -5.70      6.67 o 
  -3   1  11       29.63       23.31      5.49 o 
  -2   1  11       97.38      102.56      7.83 o 
  -1   1  11        4.28        8.70      3.55 o 
   0   1  11      107.30      107.92      5.79 o 
   1   1  11       16.33       17.11      5.25 o 
   2   1  11      456.67      464.42     14.79 o 
   3   1  11       17.67       26.47      5.87 o 
   4   1  11       95.85       87.92      8.60 o 
   5   1  11        2.46        7.23      5.96 o 
   6   1  11       72.28       74.02      9.19 o 
  -4   2  11       90.89       94.29      6.73 o 
  -3   2  11        1.91        4.57      3.95 o 
  -2   2  11      105.95      106.70      5.97 o 
  -1   2  11       71.38       72.51      5.05 o 
   0   2  11      265.91      270.07     17.07 o 
   1   2  11      172.78      155.71      8.85 o 
   2   2  11       57.96       55.41      6.67 o 
   3   2  11        4.90        3.89      4.82 o 
   4   2  11      123.82      106.93      8.77 o 
   5   2  11        5.72        3.94      5.82 o 
   6   2  11        9.58       10.69      6.58 o 
  -4   3  11       22.24       17.20      8.10 o 
  -3   3  11       99.69      111.77      6.47 o 
  -2   3  11       19.54       28.41      4.29 o 
  -1   3  11      234.98      231.00      8.00 o 
   0   3  11       67.16       66.70      6.47 o 
   1   3  11      253.78      268.00     10.84 o 
   2   3  11       16.59       18.50      4.94 o 
   3   3  11       31.19       34.55      6.13 o 
   4   3  11      165.79      147.00     10.02 o 
   5   3  11      198.33      194.39     11.38 o 
   6   3  11        2.96        2.07      6.30 o 
  -4   4  11        1.72       -3.50      3.84 o 
  -3   4  11       71.02       81.71      7.83 o 
  -2   4  11      175.73      186.08      7.57 o 
  -1   4  11       85.13       88.09      7.72 o 
   0   4  11      153.19      164.14      9.39 o 
   1   4  11       10.84       13.47      4.62 o 
   2   4  11      719.70      670.97     17.98 o 
   3   4  11      227.05      212.76     10.98 o 
   4   4  11       92.62       99.41      8.34 o 
   5   4  11       60.74       50.10      7.57 o 
   6   4  11      146.26      151.70     10.98 o 
  -4   5  11       77.34       95.27     11.70 o 
  -3   5  11        5.06       -3.27      3.96 o 
  -2   5  11        0.59       -6.94      4.62 o 
  -1   5  11       12.33       12.57      5.36 o 
   0   5  11     1453.30     1376.75     28.80 o 
   1   5  11       64.79       54.90      6.35 o 
   2   5  11      398.29      403.89     13.54 o 
   3   5  11      328.41      326.44     13.81 o 
   4   5  11      154.84      151.33      7.18 o 
   5   5  11        1.67       -0.25      5.05 o 
   6   5  11       74.32       69.43      6.69 o 
  -4   6  11       35.48       38.50      8.43 o 
  -3   6  11        2.67       -1.28      5.25 o 
  -2   6  11      498.59      480.12     16.24 o 
  -1   6  11        1.41        0.82      4.54 o 
   0   6  11      444.63      472.38     15.04 o 
   1   6  11      717.44      668.24     18.12 o 
   2   6  11      146.22      130.28      8.37 o 
   3   6  11        2.06        3.69      5.62 o 
   4   6  11      487.01      432.37     11.02 o 
   5   6  11      193.81      185.90      8.78 o 
   6   6  11        1.48       -8.29      9.03 o 
  -3   7  11       19.95       14.81      6.89 o 
  -2   7  11      177.89      200.74     11.52 o 
  -1   7  11      308.58      281.29     12.15 o 
   0   7  11        6.10        8.91      5.22 o 
   1   7  11       66.45       74.04      7.01 o 
   2   7  11      642.17      575.34     16.58 o 
   3   7  11        2.71       -2.26      5.36 o 
   4   7  11        0.75        0.18      4.64 o 
   5   7  11       36.52       39.70      6.92 o 
  -3   8  11        0.98       -0.96      5.73 o 
  -2   8  11       16.73       21.08      6.41 o 
  -1   8  11      127.66      127.84      9.39 o 
   0   8  11      282.95      303.24     12.97 o 
   1   8  11        0.34        2.72      4.82 o 
   2   8  11       64.56       50.84      6.52 o 
   3   8  11      402.03      399.10     10.43 o 
   4   8  11      319.86      303.77      9.59 o 
   5   8  11        0.08       -1.88      4.37 o 
  -2   9  11       12.92       12.54      6.35 o 
  -1   9  11        0.16        4.54      5.50 o 
   0   9  11        7.10       17.67      6.16 o 
   1   9  11      375.11      398.63     14.93 o 
   2   9  11       24.82       24.88      5.90 o 
   3   9  11        6.83        5.66      4.06 o 
   4   9  11      283.14      267.82      9.58 o 
  -1  10  11       88.46       79.38      8.99 o 
   0  10  11       17.76       24.57      7.06 o 
   1  10  11       20.12       22.55      6.35 o 
   2  10  11      633.87      673.75     19.82 o 
   3  10  11        7.15       10.33      4.71 o 
  -1  -3  12        4.99        2.21      6.84 o 
   0  -3  12       20.63       29.90      7.89 o 
   1  -3  12        2.49       -1.53      6.30 o 
   3  -3  12       19.55       34.44      7.72 o 
  -2  -2  12       13.36        9.90      7.52 o 
  -1  -2  12        9.41       12.60      7.18 o 
   0  -2  12        0.65        2.35      5.82 o 
   1  -2  12       99.40      114.41      8.78 o 
   2  -2  12       96.12      100.29      9.08 o 
   3  -2  12        2.00        4.51      6.38 o 
   4  -2  12        8.20       10.27      6.35 o 
  -3  -1  12        6.46       14.10      8.06 o 
  -2  -1  12        2.45        0.88      6.89 o 
  -1  -1  12        7.94        2.61      6.27 o 
   0  -1  12       65.65       71.16      5.68 o 
   1  -1  12        2.23        0.25      3.87 o 
   2  -1  12      114.04      133.09      9.36 o 
   3  -1  12       62.94       57.82      8.23 o 
   4  -1  12       31.04       35.74      7.32 o 
  -3   0  12        9.33       10.33      7.15 o 
  -2   0  12       78.12       70.47      9.39 o 
  -1   0  12       13.71       11.32      4.18 o 
   0   0  12      313.30      331.95      9.87 o 
   1   0  12      151.59      164.26      7.52 o 
   2   0  12        7.21        7.46      5.84 o 
   3   0  12       83.08       89.62      9.22 o 
   4   0  12        8.17       11.80      6.21 o 
   5   0  12       54.36       55.69      8.45 o 
  -3   1  12        4.17       -0.32      4.28 o 
  -2   1  12       31.68       33.01      6.20 o 
  -1   1  12       43.63       50.35      7.32 o 
   0   1  12       14.02        5.71      4.34 o 
   1   1  12       63.34       67.77      7.46 o 
   2   1  12       22.26       19.86      6.18 o 
   3   1  12      221.69      214.57     11.63 o 
   4   1  12        2.55        4.08      6.27 o 
   5   1  12      226.59      200.78     12.29 o 
  -3   2  12        5.08        3.59      8.18 o 
  -2   2  12       56.08       69.79      5.85 o 
  -1   2  12        4.27       10.62      4.04 o 
   0   2  12      119.29      143.92      6.97 o 
   1   2  12      238.92      202.97     10.81 o 
   2   2  12       55.21       75.75      7.46 o 
   3   2  12      261.18      225.68     11.69 o 
   4   2  12      244.43      250.30     13.22 o 
   5   2  12        0.79        6.33      6.10 o 
  -4   3  12        4.71        5.84      4.89 o 
  -3   3  12       21.89       13.04      4.69 o 
  -2   3  12       83.07       94.37      8.09 o 
  -1   3  12       11.56       11.74      4.00 o 
   0   3  12       96.13      103.61      8.34 o 
   1   3  12      306.15      300.93     12.09 o 
   2   3  12      194.83      160.03     10.24 o 
   3   3  12      154.26      155.11      9.90 o 
   4   3  12      203.91      199.10     11.43 o 
   5   3  12      116.29      157.09     11.72 o 
  -3   4  12        9.26        8.58      4.62 o 
  -2   4  12       24.16       24.33      8.61 o 
  -1   4  12      190.16      199.61     10.81 o 
   0   4  12        1.01       -0.34      4.40 o 
   1   4  12      154.70      159.34      9.53 o 
   2   4  12      147.22      154.03      9.39 o 
   3   4  12      219.05      188.18     10.56 o 
   4   4  12       21.89       24.88      6.84 o 
   5   4  12       53.97       40.28      7.74 o 
  -3   5  12       95.75      109.18      6.88 o 
  -2   5  12      138.18      136.89      9.90 o 
  -1   5  12       83.07       74.67      7.75 o 
   0   5  12      207.12      211.28     11.09 o 
   1   5  12       84.82       58.98      6.70 o 
   2   5  12      160.81      150.74      9.25 o 
   3   5  12      170.38      172.00     10.61 o 
   4   5  12      223.28      207.00      8.99 o 
   5   5  12        9.08        8.17      4.67 o 
  -3   6  12       11.32       18.52      6.58 o 
  -2   6  12       62.72       69.82      8.45 o 
  -1   6  12       22.06       28.59      6.07 o 
   0   6  12      210.18      222.94     11.07 o 
   1   6  12      235.46      225.22     10.90 o 
   2   6  12       91.08       84.80      8.11 o 
   3   6  12      115.29      115.67      9.02 o 
   4   6  12      118.68      122.18      6.92 o 
   5   6  12      190.71      193.59     10.67 o 
  -3   7  12       45.60       47.69      8.20 o 
  -2   7  12      174.33      167.03     10.95 o 
  -1   7  12      160.62      162.15     10.30 o 
   0   7  12        0.08       -1.39      4.57 o 
   1   7  12       51.47       58.41      6.89 o 
   2   7  12      232.18      211.37     10.75 o 
   3   7  12      121.24      105.29      8.51 o 
   4   7  12        2.80        3.35      4.18 o 
   5   7  12        5.13        6.77      5.27 o 
  -2   8  12        9.64        7.55      6.07 o 
  -1   8  12       24.00       25.67      6.55 o 
   0   8  12      429.95      427.69     15.55 o 
   1   8  12        1.37       -0.85      5.25 o 
   2   8  12       57.74       64.34      7.80 o 
   3   8  12      160.36      151.11     10.02 o 
   4   8  12      372.41      341.95     10.56 o 
  -1   9  12       27.51       24.54      7.26 o 
   0   9  12       35.07       51.18      7.46 o 
   1   9  12      220.38      225.72     12.48 o 
   2   9  12       16.90       15.77      6.47 o 
   3   9  12       55.30       45.99      7.69 o 
   1  10  12       41.91       28.71      7.46 o 
   2  10  12       83.32       79.61      8.88 o 
   1  -2  13        7.25        0.48      6.58 o 
  -1  -1  13       12.06       15.15      7.35 o 
   0  -1  13       46.86       40.06      8.51 o 
   1  -1  13        3.44       -1.37      9.69 o 
   2  -1  13       32.72       45.50      7.49 o 
   3  -1  13       35.38       48.20      8.68 o 
  -2   0  13        0.50       -0.40      7.69 o 
  -1   0  13       47.06       37.09      5.51 o 
   0   0  13       60.64       77.08      6.03 o 
   1   0  13        9.00       10.78      5.73 o 
   2   0  13       44.54       38.61      6.98 o 
   3   0  13       48.87       54.44      8.71 o 
   4   0  13       88.83       85.48      9.90 o 
  -2   1  13        2.18        1.99      4.41 o 
  -1   1  13       15.63       14.50      4.59 o 
   0   1  13      129.49      129.17      7.03 o 
   1   1  13      191.26      171.91     11.04 o 
   2   1  13      125.01      118.42      9.73 o 
   3   1  13        1.32        6.50      6.33 o 
   4   1  13        4.53       10.89      6.95 o 
  -2   2  13        0.58        0.29      4.34 o 
  -1   2  13      374.05      358.87     10.54 o 
   0   2  13       61.08       68.06      7.60 o 
   1   2  13        0.31        4.40      5.62 o 
   2   2  13      103.02       85.59      8.54 o 
   3   2  13      221.84      196.41     11.61 o 
   4   2  13       27.32       32.62      7.60 o 
  -2   3  13       34.02       31.40      5.42 o 
  -1   3  13        0.69        2.41      4.27 o 
   0   3  13      239.38      222.21     11.97 o 
   1   3  13      129.21      144.89     10.04 o 
   2   3  13        0.75        7.94      5.47 o 
   3   3  13       59.51       73.53      8.23 o 
   4   3  13       39.17       37.96      7.35 o 
   5   3  13       72.39       72.82      9.99 o 
  -2   4  13      104.85      104.33      7.12 o 
  -1   4  13       36.91       37.90      7.40 o 
   0   4  13        0.89       -7.32      4.88 o 
   1   4  13      134.68      132.35      9.36 o 
   2   4  13       80.10       63.21      7.46 o 
   3   4  13      253.93      221.61     11.78 o 
   4   4  13        0.25       11.94      6.30 o 
   5   4  13      203.28      217.37     12.77 o 
  -2   5  13        1.48       -0.06      5.90 o 
  -1   5  13      179.48      184.20     11.72 o 
   0   5  13      125.55      118.00      9.08 o 
   1   5  13       80.98       77.70      7.83 o 
   2   5  13      207.52      222.54     11.38 o 
   3   5  13      216.29      206.88     11.97 o 
   4   5  13       80.61       82.92      8.65 o 
  -2   6  13       37.87       44.34      7.83 o 
  -1   6  13        0.04       -1.19      5.47 o 
   0   6  13      149.62      167.45     10.53 o 
   1   6  13       86.36       76.63      7.80 o 
   2   6  13      170.79      159.79     10.30 o 
   3   6  13       60.75       51.49      7.74 o 
   4   6  13      223.20      235.17     13.19 o 
  -1   7  13       93.66       92.34      8.96 o 
   0   7  13       45.37       36.79      6.95 o 
   1   7  13      213.68      219.05     11.63 o 
   2   7  13      190.46      195.63     11.52 o 
   3   7  13      237.32      230.72     12.51 o 
   4   7  13        2.21        3.49      6.47 o 
  -1   8  13       56.94       51.23      8.31 o 
   0   8  13      120.79      122.02      9.82 o 
   1   8  13      115.00      118.79      9.93 o 
   2   8  13      168.53      168.05     11.24 o 
   3   8  13      203.07      194.07     12.03 o 
   1   9  13      114.25      113.09     10.19 o 
   0   1  14        5.37       10.04      4.95 o 
   1   1  14       44.54       63.46      8.62 o 
   2   1  14      112.22       94.81      9.31 o 
  -1   2  14       71.13      106.12     11.73 o 
   0   2  14       10.57       -5.45      5.79 o 
   1   2  14        4.28        1.50      5.96 o 
   2   2  14       14.62       -0.20      5.93 o 
   3   2  14      156.23      200.87     12.97 o 
  -1   3  14        0.06       -6.27      5.33 o 
   0   3  14       18.37       15.37      6.58 o 
   1   3  14      151.79      168.02     11.63 o 
   2   3  14       32.44       26.78      7.26 o 
   3   3  14       10.77        4.23      5.99 o 
  -1   4  14       36.24       38.10      7.55 o 
   0   4  14       17.19       18.92      6.58 o 
   1   4  14      141.62      162.96     11.35 o 
   2   4  14      238.47      237.89     12.34 o 
   3   4  14       16.96        3.23      6.55 o 
  -1   5  14      193.98      193.05     12.17 o 
   0   5  14       57.83       57.73      8.23 o 
   1   5  14        0.65        8.99      5.93 o 
   2   5  14       42.74       50.47      7.94 o 
   3   5  14      201.89      224.38     13.02 o 
   0   6  14      110.89      153.40     11.09 o 
   1   6  14      151.63      155.82     10.47 o 
   2   6  14       10.29        8.17      6.10 o 
   3   6  14        1.16       -2.35      5.79 o 
   1   7  14      142.11      151.19     10.98 o 
   2   7  14      136.49      139.07     10.30 o 
                                                 
